# Supplementary material for: Concealment of juvenile bull trout in response to temperature, light, and substrate: Implications for detection
Source: PLoS One. 2020 Sep 4;15(9):e0237716. doi: 10.1371/journal.pone.0237716 (PMC7473556; doi:10.1371/journal.pone.0237716)
Supplement: S1 Data — (CSV) [file pone.0237716.s001.csv]

Column	Contents
Test	Integer specifying the test number
Date	Date of observation in mm/dd/yyyy format
Time	Time of observation in 24h format
Temp_tmt	Thermal regime treatment identifer: Const.low= constant 7 oC, Const.hi = constant 15oC, Fluct.low= fluctuating 4-12 oC, and Fluct.hi= fluctuating 7-15 oC					Const.hi
Light_tmt	Light regime treatment identifier: Half.ltdk = 12h light/dark with a dawn, All.light=24h light, All.dark= 24h dark
Sub_tmt	Aquarium substrate treatment identifier: Small=26-51 and Large=52-102 mm diameter substrate
Obs_lght	Lighting conditions during observation: dark (0 lux), light (2,239 lux), dawn (2,239>lux>0)
Temp	Temperature in aquarium
Tank	Integer specifying aquarium number
Response	Behabioral response observed on of three responses: concealed in the substrate; resting on the substrate; or swimming
wts	Number of fish in aquarium exhibiting response
