# Supplementary material for: Concealment of juvenile bull trout in response to temperature, light, and substrate: Implications for detection
Source: PLoS One. 2020 Sep 4;15(9):e0237716. doi: 10.1371/journal.pone.0237716 (PMC7473556; doi:10.1371/journal.pone.0237716)
Supplement: S2 Data — (CSV) [file pone.0237716.s002.csv]

Test	Date	Time	Temp_tmt	Light_tmt	Sub_tmt	Obs_lght	Temp	Tank	Response	wts
1	9/4/1991	7:05	Fluct.low	Half.ltdk	Small	Dark	4	1	Concealed	4
1	9/4/1991	7:52	Fluct.low	Half.ltdk	Small	Dark	4	1	Concealed	3
1	9/4/1991	8:04	Fluct.low	Half.ltdk	Small	Dawn	4	1	Concealed	2
3	9/10/1991	8:07	Fluct.low	All.dark	Small	Dark	4.1	1	Concealed	1
1	9/5/1991	7:05	Fluct.low	Half.ltdk	Small	Dark	4.1	1	Concealed	1
1	9/5/1991	7:50	Fluct.low	Half.ltdk	Small	Dark	4.1	1	Concealed	3
1	9/5/1991	8:02	Fluct.low	Half.ltdk	Small	Dawn	4.1	1	Concealed	2
3	9/11/1991	8:00	Fluct.low	All.dark	Small	Dark	4.2	1	Concealed	1
1	9/4/1991	8:55	Fluct.low	Half.ltdk	Small	Light	4.4	1	Concealed	3
1	9/5/1991	8:45	Fluct.low	Half.ltdk	Small	Light	4.5	1	Concealed	4
1	9/3/1991	8:40	Fluct.low	Half.ltdk	Small	Light	4.7	1	Concealed	4
3	9/9/1991	8:47	Fluct.low	All.dark	Small	Dark	4.8	1	Concealed	1
1	9/3/1991	7:10	Fluct.low	Half.ltdk	Small	Dark	5	1	Concealed	2
2	9/8/1991	8:00	Fluct.low	All.light	Small	Light	5	1	Concealed	3
3	9/9/1991	9:10	Fluct.low	All.dark	Small	Dark	5.1	1	Concealed	1
2	9/6/1991	8:05	Fluct.low	All.light	Small	Light	5.1	1	Concealed	3
2	9/7/1991	8:10	Fluct.low	All.light	Small	Light	5.1	1	Concealed	4
2	9/6/1991	7:00	Fluct.low	All.light	Small	Light	5.2	1	Concealed	3
1	9/3/1991	9:25	Fluct.low	Half.ltdk	Small	Light	5.2	1	Concealed	3
1	9/5/1991	9:30	Fluct.low	Half.ltdk	Small	Light	5.3	1	Concealed	3
2	9/6/1991	9:15	Fluct.low	All.light	Small	Light	5.5	1	Concealed	3
2	9/7/1991	9:00	Fluct.low	All.light	Small	Light	5.6	1	Concealed	3
1	9/3/1991	10:15	Fluct.low	Half.ltdk	Small	Light	6.1	1	Concealed	3
2	9/8/1991	9:05	Fluct.low	All.light	Small	Light	6.2	1	Concealed	3
1	9/5/1991	10:25	Fluct.low	Half.ltdk	Small	Light	6.3	1	Concealed	3
3	9/9/1991	11:10	Fluct.low	All.dark	Small	Dark	6.4	1	Concealed	1
3	9/11/1991	10:50	Fluct.low	All.dark	Small	Dark	6.5	1	Concealed	1
2	9/7/1991	9:45	Fluct.low	All.light	Small	Light	6.5	1	Concealed	4
2	9/6/1991	10:30	Fluct.low	All.light	Small	Light	6.9	1	Concealed	2
2	9/8/1991	9:50	Fluct.low	All.light	Small	Light	6.9	1	Concealed	2
4	9/14/1991	8:05	Fluct.hi	Half.ltdk	Small	Dawn	7.1	1	Concealed	1
5	9/15/1991	9:00	Fluct.hi	All.light	Small	Light	7.2	1	Concealed	1
4	9/14/1991	8:35	Fluct.hi	Half.ltdk	Small	Light	7.2	1	Concealed	1
1	9/4/1991	10:30	Fluct.low	Half.ltdk	Small	Light	7.2	1	Concealed	2
1	9/5/1991	11:15	Fluct.low	Half.ltdk	Small	Light	7.2	1	Concealed	3
5	9/16/1991	9:00	Fluct.hi	All.light	Small	Light	7.3	1	Concealed	2
10	9/23/1991	15:00	Const.low	All.light	Small	Light	7.4	1	Concealed	1
10	9/23/1991	12:55	Const.low	All.light	Small	Light	7.5	1	Concealed	1
10	9/23/1991	13:35	Const.low	All.light	Small	Light	7.5	1	Concealed	1
10	9/23/1991	15:30	Const.low	All.light	Small	Light	7.5	1	Concealed	2
5	9/15/1991	8:30	Fluct.hi	All.light	Small	Light	7.5	1	Concealed	1
2	9/7/1991	10:40	Fluct.low	All.light	Small	Light	7.5	1	Concealed	3
9	9/22/1991	14:30	Const.low	Half.ltdk	Small	Light	7.5	1	Concealed	1
9	9/22/1991	15:00	Const.low	Half.ltdk	Small	Light	7.5	1	Concealed	1
1	9/3/1991	11:18	Fluct.low	Half.ltdk	Small	Light	7.5	1	Concealed	4
10	9/23/1991	11:00	Const.low	All.light	Small	Light	7.6	1	Concealed	1
10	9/23/1991	9:15	Const.low	All.light	Small	Light	7.6	1	Concealed	1
10	9/23/1991	9:47	Const.low	All.light	Small	Light	7.6	1	Concealed	1
2	9/8/1991	10:25	Fluct.low	All.light	Small	Light	7.6	1	Concealed	2
4	9/12/1991	7:20	Fluct.hi	Half.ltdk	Small	Dark	7.7	1	Concealed	1
10	9/23/1991	8:20	Const.low	All.light	Small	Light	7.7	1	Concealed	1
2	9/6/1991	11:10	Fluct.low	All.light	Small	Light	7.7	1	Concealed	2
10	9/23/1991	7:00	Const.low	All.light	Small	Light	7.8	1	Concealed	1
10	9/23/1991	7:42	Const.low	All.light	Small	Light	7.8	1	Concealed	1
2	9/7/1991	11:10	Fluct.low	All.light	Small	Light	8	1	Concealed	3
4	9/13/1991	9:15	Fluct.hi	Half.ltdk	Small	Light	8	1	Concealed	1
5	9/16/1991	8:30	Fluct.hi	All.light	Small	Light	8.1	1	Concealed	3
5	9/15/1991	9:45	Fluct.hi	All.light	Small	Light	8.1	1	Concealed	1
2	9/8/1991	11:00	Fluct.low	All.light	Small	Light	8.2	1	Concealed	1
4	9/12/1991	9:15	Fluct.hi	Half.ltdk	Small	Light	8.2	1	Concealed	1
4	9/14/1991	9:23	Fluct.hi	Half.ltdk	Small	Light	8.3	1	Concealed	1
1	9/4/1991	11:36	Fluct.low	Half.ltdk	Small	Light	8.4	1	Concealed	2
5	9/15/1991	7:35	Fluct.hi	All.light	Small	Light	8.5	1	Concealed	1
2	9/7/1991	11:35	Fluct.low	All.light	Small	Light	8.5	1	Concealed	2
4	9/14/1991	7:10	Fluct.hi	Half.ltdk	Small	Dark	8.6	1	Concealed	1
1	9/5/1991	12:30	Fluct.low	Half.ltdk	Small	Light	8.7	1	Concealed	3
2	9/8/1991	11:30	Fluct.low	All.light	Small	Light	8.8	1	Concealed	2
1	9/4/1991	12:15	Fluct.low	Half.ltdk	Small	Light	8.9	1	Concealed	2
4	9/12/1991	10:10	Fluct.hi	Half.ltdk	Small	Light	9	1	Concealed	1
1	9/3/1991	12:30	Fluct.low	Half.ltdk	Small	Light	9	1	Concealed	4
5	9/16/1991	7:50	Fluct.hi	All.light	Small	Light	9.1	1	Concealed	2
4	9/14/1991	9:50	Fluct.hi	Half.ltdk	Small	Light	9.1	1	Concealed	1
3	9/11/1991	13:55	Fluct.low	All.dark	Small	Dark	9.2	1	Concealed	1
2	9/6/1991	12:15	Fluct.low	All.light	Small	Light	9.2	1	Concealed	1
2	9/7/1991	12:15	Fluct.low	All.light	Small	Light	9.2	1	Concealed	2
5	9/16/1991	7:25	Fluct.hi	All.light	Small	Light	9.4	1	Concealed	2
4	9/13/1991	10:25	Fluct.hi	Half.ltdk	Small	Light	9.4	1	Concealed	1
5	9/15/1991	10:30	Fluct.hi	All.light	Small	Light	9.6	1	Concealed	1
2	9/8/1991	12:15	Fluct.low	All.light	Small	Light	9.6	1	Concealed	1
1	9/4/1991	13:20	Fluct.low	Half.ltdk	Small	Light	9.8	1	Concealed	2
2	9/7/1991	13:10	Fluct.low	All.light	Small	Light	9.9	1	Concealed	1
4	9/14/1991	10:35	Fluct.hi	Half.ltdk	Small	Light	9.9	1	Concealed	1
1	9/3/1991	13:22	Fluct.low	Half.ltdk	Small	Light	9.9	1	Concealed	2
5	9/16/1991	11:15	Fluct.hi	All.light	Small	Light	10	1	Concealed	2
2	9/6/1991	13:10	Fluct.low	All.light	Small	Light	10	1	Concealed	1
3	9/10/1991	14:00	Fluct.low	All.dark	Small	Dark	10.1	1	Concealed	1
1	9/5/1991	13:30	Fluct.low	Half.ltdk	Small	Light	10.1	1	Concealed	1
4	9/12/1991	11:00	Fluct.hi	Half.ltdk	Small	Light	10.2	1	Concealed	1
5	9/15/1991	11:05	Fluct.hi	All.light	Small	Light	10.3	1	Concealed	1
4	9/13/1991	11:07	Fluct.hi	Half.ltdk	Small	Light	10.3	1	Concealed	1
1	9/3/1991	14:04	Fluct.low	Half.ltdk	Small	Light	10.4	1	Concealed	1
3	9/9/1991	14:25	Fluct.low	All.dark	Small	Dark	10.5	1	Concealed	1
2	9/7/1991	13:55	Fluct.low	All.light	Small	Light	10.5	1	Concealed	1
1	9/4/1991	14:03	Fluct.low	Half.ltdk	Small	Light	10.5	1	Concealed	3
2	9/8/1991	13:15	Fluct.low	All.light	Small	Light	10.6	1	Concealed	1
2	9/6/1991	13:57	Fluct.low	All.light	Small	Light	10.7	1	Concealed	1
6	9/18/1991	9:50	Fluct.hi	All.dark	Small	Dark	10.9	1	Concealed	1
1	9/3/1991	14:47	Fluct.low	Half.ltdk	Small	Light	11	1	Concealed	1
3	9/11/1991	15:30	Fluct.low	All.dark	Small	Dark	11.1	1	Concealed	1
3	9/10/1991	14:45	Fluct.low	All.dark	Small	Dark	11.2	1	Concealed	1
4	9/14/1991	11:40	Fluct.hi	Half.ltdk	Small	Light	11.2	1	Concealed	1
6	9/18/1991	10:15	Fluct.hi	All.dark	Small	Dark	11.3	1	Concealed	1
1	9/5/1991	14:55	Fluct.low	Half.ltdk	Small	Light	11.3	1	Concealed	2
5	9/15/1991	11:45	Fluct.hi	All.light	Small	Light	11.4	1	Concealed	1
2	9/8/1991	14:10	Fluct.low	All.light	Small	Light	11.4	1	Concealed	1
1	9/4/1991	14:50	Fluct.low	Half.ltdk	Small	Light	11.5	1	Concealed	2
6	9/18/1991	10:50	Fluct.hi	All.dark	Small	Dark	11.6	1	Concealed	1
2	9/6/1991	15:00	Fluct.low	All.light	Small	Light	11.6	1	Concealed	1
2	9/7/1991	15:00	Fluct.low	All.light	Small	Light	11.6	1	Concealed	1
4	9/14/1991	12:00	Fluct.hi	Half.ltdk	Small	Light	11.6	1	Concealed	1
4	9/12/1991	12:30	Fluct.hi	Half.ltdk	Small	Light	11.6	1	Concealed	1
1	9/3/1991	15:30	Fluct.low	Half.ltdk	Small	Light	11.6	1	Concealed	2
1	9/5/1991	15:48	Fluct.low	Half.ltdk	Small	Light	11.7	1	Concealed	2
2	9/8/1991	14:45	Fluct.low	All.light	Small	Light	11.8	1	Concealed	1
6	9/18/1991	12:50	Fluct.hi	All.dark	Small	Dark	12.2	1	Concealed	1
1	9/4/1991	15:40	Fluct.low	Half.ltdk	Small	Light	12.2	1	Concealed	2
4	9/13/1991	12:40	Fluct.hi	Half.ltdk	Small	Light	12.3	1	Concealed	1
4	9/12/1991	13:30	Fluct.hi	Half.ltdk	Small	Light	12.8	1	Concealed	1
6	9/18/1991	13:40	Fluct.hi	All.dark	Small	Dark	13.1	1	Concealed	1
6	9/17/1991	15:05	Fluct.hi	All.dark	Small	Dark	13.1	1	Concealed	1
4	9/13/1991	13:40	Fluct.hi	Half.ltdk	Small	Light	13.1	1	Concealed	1
5	9/16/1991	14:12	Fluct.hi	All.light	Small	Light	13.2	1	Concealed	2
5	9/15/1991	13:30	Fluct.hi	All.light	Small	Light	13.4	1	Concealed	1
4	9/12/1991	14:30	Fluct.hi	Half.ltdk	Small	Light	13.4	1	Concealed	1
4	9/13/1991	14:20	Fluct.hi	Half.ltdk	Small	Light	13.7	1	Concealed	1
5	9/15/1991	14:00	Fluct.hi	All.light	Small	Light	13.8	1	Concealed	1
7	9/19/1991	7:10	Const.hi	Half.ltdk	Small	Dark	14.1	1	Concealed	1
7	9/19/1991	8:01	Const.hi	Half.ltdk	Small	Dawn	14.1	1	Concealed	1
5	9/15/1991	14:20	Fluct.hi	All.light	Small	Light	14.1	1	Concealed	1
5	9/16/1991	14:55	Fluct.hi	All.light	Small	Light	14.1	1	Concealed	2
4	9/13/1991	15:00	Fluct.hi	Half.ltdk	Small	Light	14.2	1	Concealed	1
6	9/18/1991	14:55	Fluct.hi	All.dark	Small	Dark	14.3	1	Concealed	1
7	9/20/1991	6:55	Const.hi	Half.ltdk	Small	Dark	14.4	1	Concealed	1
5	9/15/1991	14:50	Fluct.hi	All.light	Small	Light	14.4	1	Concealed	2
7	9/20/1991	8:10	Const.hi	Half.ltdk	Small	Light	14.4	1	Concealed	1
7	9/19/1991	9:27	Const.hi	Half.ltdk	Small	Light	14.4	1	Concealed	1
4	9/12/1991	15:30	Fluct.hi	Half.ltdk	Small	Light	14.4	1	Concealed	1
4	9/13/1991	15:30	Fluct.hi	Half.ltdk	Small	Light	14.4	1	Concealed	1
7	9/19/1991	10:20	Const.hi	Half.ltdk	Small	Light	14.5	1	Concealed	1
7	9/20/1991	9:16	Const.hi	Half.ltdk	Small	Light	14.5	1	Concealed	1
6	9/18/1991	15:15	Fluct.hi	All.dark	Small	Dark	14.6	1	Concealed	1
7	9/20/1991	10:32	Const.hi	Half.ltdk	Small	Light	14.6	1	Concealed	1
7	9/20/1991	11:20	Const.hi	Half.ltdk	Small	Light	14.6	1	Concealed	1
7	9/20/1991	12:15	Const.hi	Half.ltdk	Small	Light	14.6	1	Concealed	1
7	9/19/1991	11:05	Const.hi	Half.ltdk	Small	Light	14.7	1	Concealed	1
7	9/20/1991	13:17	Const.hi	Half.ltdk	Small	Light	14.7	1	Concealed	1
7	9/20/1991	15:05	Const.hi	Half.ltdk	Small	Light	14.7	1	Concealed	1
7	9/19/1991	12:40	Const.hi	Half.ltdk	Small	Light	14.8	1	Concealed	1
7	9/20/1991	14:12	Const.hi	Half.ltdk	Small	Light	14.8	1	Concealed	1
8	9/21/1991	13:05	Const.hi	All.light	Small	Light	14.9	1	Concealed	2
8	9/21/1991	7:55	Const.hi	All.light	Small	Light	14.9	1	Concealed	1
8	9/21/1991	8:55	Const.hi	All.light	Small	Light	14.9	1	Concealed	1
8	9/21/1991	9:50	Const.hi	All.light	Small	Light	14.9	1	Concealed	1
7	9/19/1991	13:30	Const.hi	Half.ltdk	Small	Light	14.9	1	Concealed	1
7	9/19/1991	14:05	Const.hi	Half.ltdk	Small	Light	14.9	1	Concealed	1
7	9/19/1991	15:10	Const.hi	Half.ltdk	Small	Light	14.9	1	Concealed	1
7	9/19/1991	16:15	Const.hi	Half.ltdk	Small	Light	14.9	1	Concealed	1
8	9/21/1991	10:30	Const.hi	All.light	Small	Light	15	1	Concealed	1
8	9/21/1991	12:20	Const.hi	All.light	Small	Light	15	1	Concealed	2
8	9/21/1991	13:35	Const.hi	All.light	Small	Light	15	1	Concealed	1
8	9/21/1991	14:20	Const.hi	All.light	Small	Light	15	1	Concealed	1
8	9/21/1991	15:05	Const.hi	All.light	Small	Light	15	1	Concealed	1
3	9/11/1991	7:10	Fluct.low	All.dark	Large	Dark	3.8	2	Concealed	4
3	9/10/1991	7:25	Fluct.low	All.dark	Large	Dark	3.9	2	Concealed	2
1	9/4/1991	7:05	Fluct.low	Half.ltdk	Large	Dark	4	2	Concealed	6
1	9/4/1991	7:52	Fluct.low	Half.ltdk	Large	Dark	4	2	Concealed	4
1	9/4/1991	8:04	Fluct.low	Half.ltdk	Large	Dawn	4	2	Concealed	5
3	9/10/1991	8:07	Fluct.low	All.dark	Large	Dark	4.1	2	Concealed	2
1	9/5/1991	7:05	Fluct.low	Half.ltdk	Large	Dark	4.1	2	Concealed	4
1	9/5/1991	7:50	Fluct.low	Half.ltdk	Large	Dark	4.1	2	Concealed	3
1	9/5/1991	8:02	Fluct.low	Half.ltdk	Large	Dawn	4.1	2	Concealed	3
3	9/9/1991	7:25	Fluct.low	All.dark	Large	Dark	4.2	2	Concealed	1
3	9/11/1991	8:00	Fluct.low	All.dark	Large	Dark	4.2	2	Concealed	3
3	9/9/1991	8:00	Fluct.low	All.dark	Large	Dark	4.4	2	Concealed	2
1	9/4/1991	8:55	Fluct.low	Half.ltdk	Large	Light	4.4	2	Concealed	6
1	9/5/1991	8:45	Fluct.low	Half.ltdk	Large	Light	4.5	2	Concealed	5
3	9/10/1991	9:05	Fluct.low	All.dark	Large	Dark	4.7	2	Concealed	2
1	9/3/1991	8:00	Fluct.low	Half.ltdk	Large	Dawn	4.7	2	Concealed	4
1	9/3/1991	8:40	Fluct.low	Half.ltdk	Large	Light	4.7	2	Concealed	6
3	9/9/1991	8:47	Fluct.low	All.dark	Large	Dark	4.8	2	Concealed	2
3	9/11/1991	9:00	Fluct.low	All.dark	Large	Dark	4.8	2	Concealed	2
1	9/3/1991	7:10	Fluct.low	Half.ltdk	Large	Dark	5	2	Concealed	5
2	9/8/1991	8:00	Fluct.low	All.light	Large	Light	5	2	Concealed	5
3	9/9/1991	9:10	Fluct.low	All.dark	Large	Dark	5.1	2	Concealed	2
2	9/6/1991	8:05	Fluct.low	All.light	Large	Light	5.1	2	Concealed	5
2	9/7/1991	8:10	Fluct.low	All.light	Large	Light	5.1	2	Concealed	6
2	9/6/1991	7:00	Fluct.low	All.light	Large	Light	5.2	2	Concealed	5
1	9/3/1991	9:25	Fluct.low	Half.ltdk	Large	Light	5.2	2	Concealed	6
1	9/5/1991	9:30	Fluct.low	Half.ltdk	Large	Light	5.3	2	Concealed	5
3	9/10/1991	9:55	Fluct.low	All.dark	Large	Dark	5.4	2	Concealed	3
2	9/6/1991	9:15	Fluct.low	All.light	Large	Light	5.5	2	Concealed	5
2	9/7/1991	9:00	Fluct.low	All.light	Large	Light	5.6	2	Concealed	6
3	9/9/1991	10:25	Fluct.low	All.dark	Large	Dark	5.8	2	Concealed	2
3	9/10/1991	10:50	Fluct.low	All.dark	Large	Dark	5.9	2	Concealed	2
1	9/3/1991	10:15	Fluct.low	Half.ltdk	Large	Light	6.1	2	Concealed	6
2	9/8/1991	9:05	Fluct.low	All.light	Large	Light	6.2	2	Concealed	5
1	9/5/1991	10:25	Fluct.low	Half.ltdk	Large	Light	6.3	2	Concealed	5
3	9/9/1991	11:10	Fluct.low	All.dark	Large	Dark	6.4	2	Concealed	2
3	9/10/1991	11:20	Fluct.low	All.dark	Large	Dark	6.4	2	Concealed	2
3	9/11/1991	10:50	Fluct.low	All.dark	Large	Dark	6.5	2	Concealed	4
2	9/7/1991	9:45	Fluct.low	All.light	Large	Light	6.5	2	Concealed	5
9	9/22/1991	10:05	Const.low	Half.ltdk	Large	Light	6.8	2	Concealed	5
9	9/22/1991	10:35	Const.low	Half.ltdk	Large	Light	6.8	2	Concealed	5
9	9/22/1991	9:30	Const.low	Half.ltdk	Large	Light	6.8	2	Concealed	5
2	9/6/1991	10:30	Fluct.low	All.light	Large	Light	6.9	2	Concealed	5
2	9/8/1991	9:50	Fluct.low	All.light	Large	Light	6.9	2	Concealed	5
3	9/11/1991	11:15	Fluct.low	All.dark	Large	Dark	7	2	Concealed	3
4	9/14/1991	8:05	Fluct.hi	Half.ltdk	Large	Dawn	7.1	2	Concealed	4
9	9/22/1991	11:25	Const.low	Half.ltdk	Large	Light	7.1	2	Concealed	5
9	9/22/1991	8:55	Const.low	Half.ltdk	Large	Light	7.1	2	Concealed	6
5	9/15/1991	9:00	Fluct.hi	All.light	Large	Light	7.2	2	Concealed	3
9	9/22/1991	12:07	Const.low	Half.ltdk	Large	Light	7.2	2	Concealed	5
4	9/14/1991	8:35	Fluct.hi	Half.ltdk	Large	Light	7.2	2	Concealed	5
1	9/4/1991	10:30	Fluct.low	Half.ltdk	Large	Light	7.2	2	Concealed	5
1	9/5/1991	11:15	Fluct.low	Half.ltdk	Large	Light	7.2	2	Concealed	5
6	9/17/1991	7:20	Fluct.hi	All.dark	Large	Dark	7.3	2	Concealed	3
3	9/9/1991	11:55	Fluct.low	All.dark	Large	Dark	7.3	2	Concealed	3
5	9/16/1991	9:00	Fluct.hi	All.light	Large	Light	7.3	2	Concealed	6
9	9/22/1991	13:15	Const.low	Half.ltdk	Large	Light	7.3	2	Concealed	4
4	9/13/1991	7:45	Fluct.hi	Half.ltdk	Large	Dark	7.4	2	Concealed	3
10	9/23/1991	15:00	Const.low	All.light	Large	Light	7.4	2	Concealed	5
4	9/13/1991	8:30	Fluct.hi	Half.ltdk	Large	Light	7.4	2	Concealed	4
10	9/23/1991	12:55	Const.low	All.light	Large	Light	7.5	2	Concealed	5
10	9/23/1991	13:35	Const.low	All.light	Large	Light	7.5	2	Concealed	6
10	9/23/1991	15:30	Const.low	All.light	Large	Light	7.5	2	Concealed	5
5	9/15/1991	8:30	Fluct.hi	All.light	Large	Light	7.5	2	Concealed	3
2	9/7/1991	10:40	Fluct.low	All.light	Large	Light	7.5	2	Concealed	2
9	9/22/1991	14:30	Const.low	Half.ltdk	Large	Light	7.5	2	Concealed	5
9	9/22/1991	15:00	Const.low	Half.ltdk	Large	Light	7.5	2	Concealed	5
1	9/3/1991	11:18	Fluct.low	Half.ltdk	Large	Light	7.5	2	Concealed	6
10	9/23/1991	11:00	Const.low	All.light	Large	Light	7.6	2	Concealed	4
10	9/23/1991	9:15	Const.low	All.light	Large	Light	7.6	2	Concealed	6
10	9/23/1991	9:47	Const.low	All.light	Large	Light	7.6	2	Concealed	4
2	9/8/1991	10:25	Fluct.low	All.light	Large	Light	7.6	2	Concealed	4
4	9/12/1991	8:20	Fluct.hi	Half.ltdk	Large	Light	7.6	2	Concealed	4
6	9/18/1991	8:00	Fluct.hi	All.dark	Large	Dark	7.7	2	Concealed	1
4	9/12/1991	7:20	Fluct.hi	Half.ltdk	Large	Dark	7.7	2	Concealed	2
9	9/22/1991	8:10	Const.low	Half.ltdk	Large	Dawn	7.7	2	Concealed	5
10	9/23/1991	8:20	Const.low	All.light	Large	Light	7.7	2	Concealed	6
2	9/6/1991	11:10	Fluct.low	All.light	Large	Light	7.7	2	Concealed	4
10	9/23/1991	7:00	Const.low	All.light	Large	Light	7.8	2	Concealed	5
10	9/23/1991	7:42	Const.low	All.light	Large	Light	7.8	2	Concealed	5
3	9/11/1991	12:45	Fluct.low	All.dark	Large	Dark	8	2	Concealed	3
2	9/7/1991	11:10	Fluct.low	All.light	Large	Light	8	2	Concealed	3
4	9/13/1991	9:15	Fluct.hi	Half.ltdk	Large	Light	8	2	Concealed	4
6	9/17/1991	8:37	Fluct.hi	All.dark	Large	Dark	8.1	2	Concealed	3
5	9/16/1991	8:30	Fluct.hi	All.light	Large	Light	8.1	2	Concealed	6
5	9/15/1991	9:45	Fluct.hi	All.light	Large	Light	8.1	2	Concealed	4
3	9/10/1991	12:40	Fluct.low	All.dark	Large	Dark	8.2	2	Concealed	1
2	9/8/1991	11:00	Fluct.low	All.light	Large	Light	8.2	2	Concealed	4
4	9/12/1991	9:15	Fluct.hi	Half.ltdk	Large	Light	8.2	2	Concealed	5
4	9/14/1991	9:23	Fluct.hi	Half.ltdk	Large	Light	8.3	2	Concealed	4
9	9/22/1991	7:40	Const.low	Half.ltdk	Large	Dark	8.4	2	Concealed	2
1	9/4/1991	11:36	Fluct.low	Half.ltdk	Large	Light	8.4	2	Concealed	5
6	9/17/1991	9:15	Fluct.hi	All.dark	Large	Dark	8.5	2	Concealed	1
3	9/11/1991	13:30	Fluct.low	All.dark	Large	Dark	8.5	2	Concealed	3
5	9/15/1991	7:35	Fluct.hi	All.light	Large	Light	8.5	2	Concealed	3
2	9/7/1991	11:35	Fluct.low	All.light	Large	Light	8.5	2	Concealed	4
6	9/18/1991	6:55	Fluct.hi	All.dark	Large	Dark	8.6	2	Concealed	2
3	9/9/1991	12:55	Fluct.low	All.dark	Large	Dark	8.6	2	Concealed	2
4	9/14/1991	7:10	Fluct.hi	Half.ltdk	Large	Dark	8.6	2	Concealed	4
1	9/5/1991	12:30	Fluct.low	Half.ltdk	Large	Light	8.7	2	Concealed	4
2	9/8/1991	11:30	Fluct.low	All.light	Large	Light	8.8	2	Concealed	4
3	9/10/1991	13:15	Fluct.low	All.dark	Large	Dark	8.9	2	Concealed	3
1	9/4/1991	12:15	Fluct.low	Half.ltdk	Large	Light	8.9	2	Concealed	4
6	9/17/1991	9:45	Fluct.hi	All.dark	Large	Dark	9	2	Concealed	2
4	9/12/1991	10:10	Fluct.hi	Half.ltdk	Large	Light	9	2	Concealed	3
1	9/3/1991	12:30	Fluct.low	Half.ltdk	Large	Light	9	2	Concealed	6
6	9/18/1991	8:50	Fluct.hi	All.dark	Large	Dark	9.1	2	Concealed	3
5	9/16/1991	7:50	Fluct.hi	All.light	Large	Light	9.1	2	Concealed	6
4	9/14/1991	9:50	Fluct.hi	Half.ltdk	Large	Light	9.1	2	Concealed	5
3	9/11/1991	13:55	Fluct.low	All.dark	Large	Dark	9.2	2	Concealed	3
2	9/6/1991	12:15	Fluct.low	All.light	Large	Light	9.2	2	Concealed	3
2	9/7/1991	12:15	Fluct.low	All.light	Large	Light	9.2	2	Concealed	5
5	9/16/1991	7:25	Fluct.hi	All.light	Large	Light	9.4	2	Concealed	5
4	9/13/1991	10:25	Fluct.hi	Half.ltdk	Large	Light	9.4	2	Concealed	3
6	9/17/1991	10:35	Fluct.hi	All.dark	Large	Dark	9.5	2	Concealed	2
3	9/9/1991	13:45	Fluct.low	All.dark	Large	Dark	9.6	2	Concealed	3
5	9/15/1991	10:30	Fluct.hi	All.light	Large	Light	9.6	2	Concealed	2
2	9/8/1991	12:15	Fluct.low	All.light	Large	Light	9.6	2	Concealed	4
1	9/4/1991	13:20	Fluct.low	Half.ltdk	Large	Light	9.8	2	Concealed	4
2	9/7/1991	13:10	Fluct.low	All.light	Large	Light	9.9	2	Concealed	3
4	9/14/1991	10:35	Fluct.hi	Half.ltdk	Large	Light	9.9	2	Concealed	3
1	9/3/1991	13:22	Fluct.low	Half.ltdk	Large	Light	9.9	2	Concealed	6
5	9/16/1991	11:15	Fluct.hi	All.light	Large	Light	10	2	Concealed	5
2	9/6/1991	13:10	Fluct.low	All.light	Large	Light	10	2	Concealed	4
3	9/10/1991	14:00	Fluct.low	All.dark	Large	Dark	10.1	2	Concealed	3
3	9/11/1991	14:40	Fluct.low	All.dark	Large	Dark	10.1	2	Concealed	3
1	9/5/1991	13:30	Fluct.low	Half.ltdk	Large	Light	10.1	2	Concealed	5
4	9/12/1991	11:00	Fluct.hi	Half.ltdk	Large	Light	10.2	2	Concealed	2
5	9/15/1991	11:05	Fluct.hi	All.light	Large	Light	10.3	2	Concealed	3
4	9/13/1991	11:07	Fluct.hi	Half.ltdk	Large	Light	10.3	2	Concealed	4
6	9/17/1991	12:20	Fluct.hi	All.dark	Large	Dark	10.4	2	Concealed	3
1	9/3/1991	14:04	Fluct.low	Half.ltdk	Large	Light	10.4	2	Concealed	6
6	9/18/1991	9:30	Fluct.hi	All.dark	Large	Dark	10.5	2	Concealed	2
3	9/9/1991	14:25	Fluct.low	All.dark	Large	Dark	10.5	2	Concealed	2
2	9/7/1991	13:55	Fluct.low	All.light	Large	Light	10.5	2	Concealed	4
1	9/4/1991	14:03	Fluct.low	Half.ltdk	Large	Light	10.5	2	Concealed	4
2	9/8/1991	13:15	Fluct.low	All.light	Large	Light	10.6	2	Concealed	4
2	9/6/1991	13:57	Fluct.low	All.light	Large	Light	10.7	2	Concealed	4
4	9/14/1991	11:10	Fluct.hi	Half.ltdk	Large	Light	10.8	2	Concealed	3
6	9/17/1991	12:50	Fluct.hi	All.dark	Large	Dark	10.9	2	Concealed	2
6	9/18/1991	9:50	Fluct.hi	All.dark	Large	Dark	10.9	2	Concealed	2
1	9/3/1991	14:47	Fluct.low	Half.ltdk	Large	Light	11	2	Concealed	4
3	9/11/1991	15:30	Fluct.low	All.dark	Large	Dark	11.1	2	Concealed	3
3	9/10/1991	14:45	Fluct.low	All.dark	Large	Dark	11.2	2	Concealed	3
4	9/14/1991	11:40	Fluct.hi	Half.ltdk	Large	Light	11.2	2	Concealed	3
6	9/18/1991	10:15	Fluct.hi	All.dark	Large	Dark	11.3	2	Concealed	3
3	9/10/1991	15:50	Fluct.low	All.dark	Large	Dark	11.3	2	Concealed	2
1	9/5/1991	14:55	Fluct.low	Half.ltdk	Large	Light	11.3	2	Concealed	3
5	9/15/1991	11:45	Fluct.hi	All.light	Large	Light	11.4	2	Concealed	4
2	9/8/1991	14:10	Fluct.low	All.light	Large	Light	11.4	2	Concealed	3
5	9/16/1991	12:35	Fluct.hi	All.light	Large	Light	11.5	2	Concealed	4
1	9/4/1991	14:50	Fluct.low	Half.ltdk	Large	Light	11.5	2	Concealed	3
6	9/18/1991	10:50	Fluct.hi	All.dark	Large	Dark	11.6	2	Concealed	2
6	9/17/1991	13:30	Fluct.hi	All.dark	Large	Dark	11.6	2	Concealed	3
2	9/6/1991	15:00	Fluct.low	All.light	Large	Light	11.6	2	Concealed	4
2	9/7/1991	15:00	Fluct.low	All.light	Large	Light	11.6	2	Concealed	4
4	9/14/1991	12:00	Fluct.hi	Half.ltdk	Large	Light	11.6	2	Concealed	4
4	9/12/1991	12:30	Fluct.hi	Half.ltdk	Large	Light	11.6	2	Concealed	3
1	9/3/1991	15:30	Fluct.low	Half.ltdk	Large	Light	11.6	2	Concealed	5
3	9/9/1991	16:20	Fluct.low	All.dark	Large	Dark	11.7	2	Concealed	3
1	9/5/1991	15:48	Fluct.low	Half.ltdk	Large	Light	11.7	2	Concealed	4
2	9/8/1991	14:45	Fluct.low	All.light	Large	Light	11.8	2	Concealed	4
5	9/16/1991	13:00	Fluct.hi	All.light	Large	Light	11.9	2	Concealed	3
6	9/17/1991	13:50	Fluct.hi	All.dark	Large	Dark	12	2	Concealed	3
3	9/9/1991	15:15	Fluct.low	All.dark	Large	Dark	12	2	Concealed	4
6	9/18/1991	12:50	Fluct.hi	All.dark	Large	Dark	12.2	2	Concealed	3
5	9/15/1991	12:25	Fluct.hi	All.light	Large	Light	12.2	2	Concealed	2
5	9/16/1991	13:25	Fluct.hi	All.light	Large	Light	12.2	2	Concealed	4
1	9/4/1991	15:40	Fluct.low	Half.ltdk	Large	Light	12.2	2	Concealed	4
4	9/13/1991	12:40	Fluct.hi	Half.ltdk	Large	Light	12.3	2	Concealed	3
6	9/17/1991	14:10	Fluct.hi	All.dark	Large	Dark	12.4	2	Concealed	2
4	9/14/1991	12:40	Fluct.hi	Half.ltdk	Large	Light	12.4	2	Concealed	3
4	9/12/1991	13:30	Fluct.hi	Half.ltdk	Large	Light	12.8	2	Concealed	3
5	9/15/1991	13:00	Fluct.hi	All.light	Large	Light	12.9	2	Concealed	4
6	9/18/1991	13:40	Fluct.hi	All.dark	Large	Dark	13.1	2	Concealed	3
4	9/13/1991	13:40	Fluct.hi	Half.ltdk	Large	Light	13.1	2	Concealed	4
5	9/16/1991	14:12	Fluct.hi	All.light	Large	Light	13.2	2	Concealed	5
5	9/15/1991	13:30	Fluct.hi	All.light	Large	Light	13.4	2	Concealed	4
4	9/12/1991	14:30	Fluct.hi	Half.ltdk	Large	Light	13.4	2	Concealed	3
4	9/13/1991	14:20	Fluct.hi	Half.ltdk	Large	Light	13.7	2	Concealed	4
5	9/15/1991	14:00	Fluct.hi	All.light	Large	Light	13.8	2	Concealed	4
6	9/17/1991	16:00	Fluct.hi	All.dark	Large	Dark	14.1	2	Concealed	2
7	9/19/1991	7:10	Const.hi	Half.ltdk	Large	Dark	14.1	2	Concealed	2
7	9/19/1991	8:01	Const.hi	Half.ltdk	Large	Dawn	14.1	2	Concealed	3
5	9/15/1991	14:20	Fluct.hi	All.light	Large	Light	14.1	2	Concealed	3
5	9/16/1991	14:55	Fluct.hi	All.light	Large	Light	14.1	2	Concealed	2
7	9/19/1991	8:35	Const.hi	Half.ltdk	Large	Light	14.2	2	Concealed	2
4	9/13/1991	15:00	Fluct.hi	Half.ltdk	Large	Light	14.2	2	Concealed	5
6	9/18/1991	14:55	Fluct.hi	All.dark	Large	Dark	14.3	2	Concealed	3
7	9/19/1991	9:00	Const.hi	Half.ltdk	Large	Light	14.3	2	Concealed	2
7	9/20/1991	6:55	Const.hi	Half.ltdk	Large	Dark	14.4	2	Concealed	3
5	9/15/1991	14:50	Fluct.hi	All.light	Large	Light	14.4	2	Concealed	3
7	9/20/1991	8:10	Const.hi	Half.ltdk	Large	Light	14.4	2	Concealed	3
7	9/19/1991	9:27	Const.hi	Half.ltdk	Large	Light	14.4	2	Concealed	3
4	9/12/1991	15:30	Fluct.hi	Half.ltdk	Large	Light	14.4	2	Concealed	3
4	9/13/1991	15:30	Fluct.hi	Half.ltdk	Large	Light	14.4	2	Concealed	3
7	9/19/1991	10:20	Const.hi	Half.ltdk	Large	Light	14.5	2	Concealed	3
7	9/20/1991	9:16	Const.hi	Half.ltdk	Large	Light	14.5	2	Concealed	2
6	9/18/1991	15:15	Fluct.hi	All.dark	Large	Dark	14.6	2	Concealed	3
7	9/20/1991	10:32	Const.hi	Half.ltdk	Large	Light	14.6	2	Concealed	3
7	9/20/1991	11:20	Const.hi	Half.ltdk	Large	Light	14.6	2	Concealed	3
7	9/20/1991	12:15	Const.hi	Half.ltdk	Large	Light	14.6	2	Concealed	4
7	9/19/1991	11:05	Const.hi	Half.ltdk	Large	Light	14.7	2	Concealed	3
7	9/20/1991	13:17	Const.hi	Half.ltdk	Large	Light	14.7	2	Concealed	5
7	9/20/1991	15:05	Const.hi	Half.ltdk	Large	Light	14.7	2	Concealed	3
7	9/19/1991	12:40	Const.hi	Half.ltdk	Large	Light	14.8	2	Concealed	3
7	9/20/1991	14:12	Const.hi	Half.ltdk	Large	Light	14.8	2	Concealed	3
8	9/21/1991	13:05	Const.hi	All.light	Large	Light	14.9	2	Concealed	3
8	9/21/1991	7:55	Const.hi	All.light	Large	Light	14.9	2	Concealed	5
8	9/21/1991	8:55	Const.hi	All.light	Large	Light	14.9	2	Concealed	3
8	9/21/1991	9:50	Const.hi	All.light	Large	Light	14.9	2	Concealed	4
7	9/19/1991	13:30	Const.hi	Half.ltdk	Large	Light	14.9	2	Concealed	2
7	9/19/1991	14:05	Const.hi	Half.ltdk	Large	Light	14.9	2	Concealed	5
7	9/19/1991	15:10	Const.hi	Half.ltdk	Large	Light	14.9	2	Concealed	4
7	9/19/1991	16:15	Const.hi	Half.ltdk	Large	Light	14.9	2	Concealed	3
8	9/21/1991	10:30	Const.hi	All.light	Large	Light	15	2	Concealed	2
8	9/21/1991	11:30	Const.hi	All.light	Large	Light	15	2	Concealed	3
8	9/21/1991	12:20	Const.hi	All.light	Large	Light	15	2	Concealed	3
8	9/21/1991	13:35	Const.hi	All.light	Large	Light	15	2	Concealed	5
8	9/21/1991	14:20	Const.hi	All.light	Large	Light	15	2	Concealed	4
8	9/21/1991	15:05	Const.hi	All.light	Large	Light	15	2	Concealed	3
3	9/11/1991	7:10	Fluct.low	All.dark	Small	Dark	3.8	3	Concealed	1
1	9/4/1991	7:05	Fluct.low	Half.ltdk	Small	Dark	4	3	Concealed	1
1	9/4/1991	7:52	Fluct.low	Half.ltdk	Small	Dark	4	3	Concealed	2
1	9/4/1991	8:04	Fluct.low	Half.ltdk	Small	Dawn	4	3	Concealed	2
1	9/5/1991	7:05	Fluct.low	Half.ltdk	Small	Dark	4.1	3	Concealed	1
1	9/5/1991	7:50	Fluct.low	Half.ltdk	Small	Dark	4.1	3	Concealed	1
1	9/5/1991	8:02	Fluct.low	Half.ltdk	Small	Dawn	4.1	3	Concealed	1
3	9/9/1991	7:25	Fluct.low	All.dark	Small	Dark	4.2	3	Concealed	1
3	9/11/1991	8:00	Fluct.low	All.dark	Small	Dark	4.2	3	Concealed	1
3	9/9/1991	8:00	Fluct.low	All.dark	Small	Dark	4.4	3	Concealed	3
1	9/4/1991	8:55	Fluct.low	Half.ltdk	Small	Light	4.4	3	Concealed	6
1	9/5/1991	8:45	Fluct.low	Half.ltdk	Small	Light	4.5	3	Concealed	5
1	9/3/1991	8:40	Fluct.low	Half.ltdk	Small	Light	4.7	3	Concealed	5
3	9/9/1991	8:47	Fluct.low	All.dark	Small	Dark	4.8	3	Concealed	1
3	9/11/1991	9:00	Fluct.low	All.dark	Small	Dark	4.8	3	Concealed	1
1	9/3/1991	7:10	Fluct.low	Half.ltdk	Small	Dark	5	3	Concealed	3
2	9/8/1991	8:00	Fluct.low	All.light	Small	Light	5	3	Concealed	5
3	9/9/1991	9:10	Fluct.low	All.dark	Small	Dark	5.1	3	Concealed	1
2	9/6/1991	8:05	Fluct.low	All.light	Small	Light	5.1	3	Concealed	5
2	9/7/1991	8:10	Fluct.low	All.light	Small	Light	5.1	3	Concealed	3
2	9/6/1991	7:00	Fluct.low	All.light	Small	Light	5.2	3	Concealed	3
1	9/3/1991	9:25	Fluct.low	Half.ltdk	Small	Light	5.2	3	Concealed	5
1	9/5/1991	9:30	Fluct.low	Half.ltdk	Small	Light	5.3	3	Concealed	5
2	9/6/1991	9:15	Fluct.low	All.light	Small	Light	5.5	3	Concealed	5
2	9/7/1991	9:00	Fluct.low	All.light	Small	Light	5.6	3	Concealed	4
3	9/9/1991	10:25	Fluct.low	All.dark	Small	Dark	5.8	3	Concealed	1
3	9/10/1991	10:50	Fluct.low	All.dark	Small	Dark	5.9	3	Concealed	1
1	9/3/1991	10:15	Fluct.low	Half.ltdk	Small	Light	6.1	3	Concealed	5
2	9/8/1991	9:05	Fluct.low	All.light	Small	Light	6.2	3	Concealed	4
1	9/5/1991	10:25	Fluct.low	Half.ltdk	Small	Light	6.3	3	Concealed	5
3	9/9/1991	11:10	Fluct.low	All.dark	Small	Dark	6.4	3	Concealed	2
2	9/7/1991	9:45	Fluct.low	All.light	Small	Light	6.5	3	Concealed	4
2	9/6/1991	10:30	Fluct.low	All.light	Small	Light	6.9	3	Concealed	4
2	9/8/1991	9:50	Fluct.low	All.light	Small	Light	6.9	3	Concealed	3
4	9/14/1991	8:05	Fluct.hi	Half.ltdk	Small	Dawn	7.1	3	Concealed	1
5	9/15/1991	9:00	Fluct.hi	All.light	Small	Light	7.2	3	Concealed	1
9	9/22/1991	12:07	Const.low	Half.ltdk	Small	Light	7.2	3	Concealed	1
4	9/14/1991	8:35	Fluct.hi	Half.ltdk	Small	Light	7.2	3	Concealed	1
1	9/4/1991	10:30	Fluct.low	Half.ltdk	Small	Light	7.2	3	Concealed	5
1	9/5/1991	11:15	Fluct.low	Half.ltdk	Small	Light	7.2	3	Concealed	4
6	9/17/1991	7:20	Fluct.hi	All.dark	Small	Dark	7.3	3	Concealed	1
5	9/16/1991	9:00	Fluct.hi	All.light	Small	Light	7.3	3	Concealed	2
10	9/23/1991	15:00	Const.low	All.light	Small	Light	7.4	3	Concealed	1
4	9/13/1991	8:30	Fluct.hi	Half.ltdk	Small	Light	7.4	3	Concealed	1
10	9/23/1991	12:55	Const.low	All.light	Small	Light	7.5	3	Concealed	1
10	9/23/1991	13:35	Const.low	All.light	Small	Light	7.5	3	Concealed	1
10	9/23/1991	15:30	Const.low	All.light	Small	Light	7.5	3	Concealed	1
5	9/15/1991	8:30	Fluct.hi	All.light	Small	Light	7.5	3	Concealed	1
2	9/7/1991	10:40	Fluct.low	All.light	Small	Light	7.5	3	Concealed	3
9	9/22/1991	14:30	Const.low	Half.ltdk	Small	Light	7.5	3	Concealed	2
9	9/22/1991	15:00	Const.low	Half.ltdk	Small	Light	7.5	3	Concealed	2
1	9/3/1991	11:18	Fluct.low	Half.ltdk	Small	Light	7.5	3	Concealed	5
10	9/23/1991	11:00	Const.low	All.light	Small	Light	7.6	3	Concealed	1
10	9/23/1991	9:15	Const.low	All.light	Small	Light	7.6	3	Concealed	2
10	9/23/1991	9:47	Const.low	All.light	Small	Light	7.6	3	Concealed	2
2	9/8/1991	10:25	Fluct.low	All.light	Small	Light	7.6	3	Concealed	3
4	9/12/1991	7:20	Fluct.hi	Half.ltdk	Small	Dark	7.7	3	Concealed	1
10	9/23/1991	8:20	Const.low	All.light	Small	Light	7.7	3	Concealed	2
2	9/6/1991	11:10	Fluct.low	All.light	Small	Light	7.7	3	Concealed	3
6	9/17/1991	8:03	Fluct.hi	All.dark	Small	Dark	7.8	3	Concealed	1
10	9/23/1991	7:00	Const.low	All.light	Small	Light	7.8	3	Concealed	3
10	9/23/1991	7:42	Const.low	All.light	Small	Light	7.8	3	Concealed	2
3	9/11/1991	12:45	Fluct.low	All.dark	Small	Dark	8	3	Concealed	1
2	9/7/1991	11:10	Fluct.low	All.light	Small	Light	8	3	Concealed	3
4	9/13/1991	9:15	Fluct.hi	Half.ltdk	Small	Light	8	3	Concealed	2
6	9/17/1991	8:37	Fluct.hi	All.dark	Small	Dark	8.1	3	Concealed	1
5	9/16/1991	8:30	Fluct.hi	All.light	Small	Light	8.1	3	Concealed	3
5	9/15/1991	9:45	Fluct.hi	All.light	Small	Light	8.1	3	Concealed	1
2	9/8/1991	11:00	Fluct.low	All.light	Small	Light	8.2	3	Concealed	3
4	9/12/1991	9:15	Fluct.hi	Half.ltdk	Small	Light	8.2	3	Concealed	3
4	9/14/1991	9:23	Fluct.hi	Half.ltdk	Small	Light	8.3	3	Concealed	1
9	9/22/1991	7:40	Const.low	Half.ltdk	Small	Dark	8.4	3	Concealed	2
1	9/4/1991	11:36	Fluct.low	Half.ltdk	Small	Light	8.4	3	Concealed	3
3	9/11/1991	13:30	Fluct.low	All.dark	Small	Dark	8.5	3	Concealed	1
5	9/15/1991	7:35	Fluct.hi	All.light	Small	Light	8.5	3	Concealed	1
2	9/7/1991	11:35	Fluct.low	All.light	Small	Light	8.5	3	Concealed	1
3	9/9/1991	12:55	Fluct.low	All.dark	Small	Dark	8.6	3	Concealed	1
4	9/14/1991	7:10	Fluct.hi	Half.ltdk	Small	Dark	8.6	3	Concealed	1
1	9/5/1991	12:30	Fluct.low	Half.ltdk	Small	Light	8.7	3	Concealed	4
2	9/8/1991	11:30	Fluct.low	All.light	Small	Light	8.8	3	Concealed	3
1	9/4/1991	12:15	Fluct.low	Half.ltdk	Small	Light	8.9	3	Concealed	3
4	9/12/1991	10:10	Fluct.hi	Half.ltdk	Small	Light	9	3	Concealed	3
1	9/3/1991	12:30	Fluct.low	Half.ltdk	Small	Light	9	3	Concealed	5
5	9/16/1991	7:50	Fluct.hi	All.light	Small	Light	9.1	3	Concealed	1
4	9/14/1991	9:50	Fluct.hi	Half.ltdk	Small	Light	9.1	3	Concealed	2
2	9/6/1991	12:15	Fluct.low	All.light	Small	Light	9.2	3	Concealed	3
2	9/7/1991	12:15	Fluct.low	All.light	Small	Light	9.2	3	Concealed	1
5	9/16/1991	7:25	Fluct.hi	All.light	Small	Light	9.4	3	Concealed	1
4	9/13/1991	10:25	Fluct.hi	Half.ltdk	Small	Light	9.4	3	Concealed	1
5	9/15/1991	10:30	Fluct.hi	All.light	Small	Light	9.6	3	Concealed	1
2	9/8/1991	12:15	Fluct.low	All.light	Small	Light	9.6	3	Concealed	2
1	9/4/1991	13:20	Fluct.low	Half.ltdk	Small	Light	9.8	3	Concealed	4
2	9/7/1991	13:10	Fluct.low	All.light	Small	Light	9.9	3	Concealed	2
4	9/14/1991	10:35	Fluct.hi	Half.ltdk	Small	Light	9.9	3	Concealed	2
1	9/3/1991	13:22	Fluct.low	Half.ltdk	Small	Light	9.9	3	Concealed	5
5	9/16/1991	11:15	Fluct.hi	All.light	Small	Light	10	3	Concealed	2
2	9/6/1991	13:10	Fluct.low	All.light	Small	Light	10	3	Concealed	2
3	9/11/1991	14:40	Fluct.low	All.dark	Small	Dark	10.1	3	Concealed	2
1	9/5/1991	13:30	Fluct.low	Half.ltdk	Small	Light	10.1	3	Concealed	3
4	9/12/1991	11:00	Fluct.hi	Half.ltdk	Small	Light	10.2	3	Concealed	3
5	9/15/1991	11:05	Fluct.hi	All.light	Small	Light	10.3	3	Concealed	1
4	9/13/1991	11:07	Fluct.hi	Half.ltdk	Small	Light	10.3	3	Concealed	1
1	9/3/1991	14:04	Fluct.low	Half.ltdk	Small	Light	10.4	3	Concealed	4
2	9/7/1991	13:55	Fluct.low	All.light	Small	Light	10.5	3	Concealed	2
1	9/4/1991	14:03	Fluct.low	Half.ltdk	Small	Light	10.5	3	Concealed	4
2	9/8/1991	13:15	Fluct.low	All.light	Small	Light	10.6	3	Concealed	2
2	9/6/1991	13:57	Fluct.low	All.light	Small	Light	10.7	3	Concealed	2
4	9/14/1991	11:10	Fluct.hi	Half.ltdk	Small	Light	10.8	3	Concealed	2
1	9/3/1991	14:47	Fluct.low	Half.ltdk	Small	Light	11	3	Concealed	3
3	9/10/1991	14:45	Fluct.low	All.dark	Small	Dark	11.2	3	Concealed	1
4	9/14/1991	11:40	Fluct.hi	Half.ltdk	Small	Light	11.2	3	Concealed	2
3	9/10/1991	15:50	Fluct.low	All.dark	Small	Dark	11.3	3	Concealed	2
1	9/5/1991	14:55	Fluct.low	Half.ltdk	Small	Light	11.3	3	Concealed	3
5	9/15/1991	11:45	Fluct.hi	All.light	Small	Light	11.4	3	Concealed	1
2	9/8/1991	14:10	Fluct.low	All.light	Small	Light	11.4	3	Concealed	3
5	9/16/1991	12:35	Fluct.hi	All.light	Small	Light	11.5	3	Concealed	2
1	9/4/1991	14:50	Fluct.low	Half.ltdk	Small	Light	11.5	3	Concealed	1
2	9/6/1991	15:00	Fluct.low	All.light	Small	Light	11.6	3	Concealed	1
2	9/7/1991	15:00	Fluct.low	All.light	Small	Light	11.6	3	Concealed	3
4	9/14/1991	12:00	Fluct.hi	Half.ltdk	Small	Light	11.6	3	Concealed	2
4	9/12/1991	12:30	Fluct.hi	Half.ltdk	Small	Light	11.6	3	Concealed	2
1	9/3/1991	15:30	Fluct.low	Half.ltdk	Small	Light	11.6	3	Concealed	3
1	9/5/1991	15:48	Fluct.low	Half.ltdk	Small	Light	11.7	3	Concealed	3
2	9/8/1991	14:45	Fluct.low	All.light	Small	Light	11.8	3	Concealed	3
5	9/16/1991	13:00	Fluct.hi	All.light	Small	Light	11.9	3	Concealed	1
3	9/9/1991	15:15	Fluct.low	All.dark	Small	Dark	12	3	Concealed	1
5	9/15/1991	12:25	Fluct.hi	All.light	Small	Light	12.2	3	Concealed	1
5	9/16/1991	13:25	Fluct.hi	All.light	Small	Light	12.2	3	Concealed	2
1	9/4/1991	15:40	Fluct.low	Half.ltdk	Small	Light	12.2	3	Concealed	1
4	9/13/1991	12:40	Fluct.hi	Half.ltdk	Small	Light	12.3	3	Concealed	1
4	9/14/1991	12:40	Fluct.hi	Half.ltdk	Small	Light	12.4	3	Concealed	1
4	9/12/1991	13:30	Fluct.hi	Half.ltdk	Small	Light	12.8	3	Concealed	2
4	9/13/1991	13:40	Fluct.hi	Half.ltdk	Small	Light	13.1	3	Concealed	2
4	9/12/1991	14:30	Fluct.hi	Half.ltdk	Small	Light	13.4	3	Concealed	1
4	9/13/1991	14:20	Fluct.hi	Half.ltdk	Small	Light	13.7	3	Concealed	2
5	9/15/1991	14:00	Fluct.hi	All.light	Small	Light	13.8	3	Concealed	1
5	9/15/1991	14:20	Fluct.hi	All.light	Small	Light	14.1	3	Concealed	2
4	9/13/1991	15:00	Fluct.hi	Half.ltdk	Small	Light	14.2	3	Concealed	1
5	9/15/1991	14:50	Fluct.hi	All.light	Small	Light	14.4	3	Concealed	2
4	9/12/1991	15:30	Fluct.hi	Half.ltdk	Small	Light	14.4	3	Concealed	1
4	9/13/1991	15:30	Fluct.hi	Half.ltdk	Small	Light	14.4	3	Concealed	2
7	9/20/1991	9:16	Const.hi	Half.ltdk	Small	Light	14.5	3	Concealed	1
7	9/20/1991	10:32	Const.hi	Half.ltdk	Small	Light	14.6	3	Concealed	1
7	9/20/1991	12:15	Const.hi	Half.ltdk	Small	Light	14.6	3	Concealed	2
7	9/20/1991	13:17	Const.hi	Half.ltdk	Small	Light	14.7	3	Concealed	1
7	9/20/1991	14:12	Const.hi	Half.ltdk	Small	Light	14.8	3	Concealed	1
8	9/21/1991	13:05	Const.hi	All.light	Small	Light	14.9	3	Concealed	1
8	9/21/1991	8:55	Const.hi	All.light	Small	Light	14.9	3	Concealed	1
7	9/19/1991	14:05	Const.hi	Half.ltdk	Small	Light	14.9	3	Concealed	1
7	9/19/1991	15:10	Const.hi	Half.ltdk	Small	Light	14.9	3	Concealed	1
8	9/21/1991	13:35	Const.hi	All.light	Small	Light	15	3	Concealed	1
8	9/21/1991	14:20	Const.hi	All.light	Small	Light	15	3	Concealed	1
8	9/21/1991	15:05	Const.hi	All.light	Small	Light	15	3	Concealed	1
1	9/4/1991	7:05	Fluct.low	Half.ltdk	Large	Dark	4	4	Concealed	2
1	9/4/1991	8:04	Fluct.low	Half.ltdk	Large	Dawn	4	4	Concealed	3
3	9/10/1991	8:07	Fluct.low	All.dark	Large	Dark	4.1	4	Concealed	1
1	9/5/1991	7:05	Fluct.low	Half.ltdk	Large	Dark	4.1	4	Concealed	1
1	9/5/1991	7:50	Fluct.low	Half.ltdk	Large	Dark	4.1	4	Concealed	1
1	9/5/1991	8:02	Fluct.low	Half.ltdk	Large	Dawn	4.1	4	Concealed	1
3	9/9/1991	7:25	Fluct.low	All.dark	Large	Dark	4.2	4	Concealed	1
3	9/11/1991	8:00	Fluct.low	All.dark	Large	Dark	4.2	4	Concealed	1
3	9/9/1991	8:00	Fluct.low	All.dark	Large	Dark	4.4	4	Concealed	1
1	9/4/1991	8:55	Fluct.low	Half.ltdk	Large	Light	4.4	4	Concealed	5
1	9/5/1991	8:45	Fluct.low	Half.ltdk	Large	Light	4.5	4	Concealed	4
3	9/10/1991	9:05	Fluct.low	All.dark	Large	Dark	4.7	4	Concealed	1
1	9/3/1991	8:00	Fluct.low	Half.ltdk	Large	Dawn	4.7	4	Concealed	2
1	9/3/1991	8:40	Fluct.low	Half.ltdk	Large	Light	4.7	4	Concealed	5
3	9/9/1991	8:47	Fluct.low	All.dark	Large	Dark	4.8	4	Concealed	1
3	9/11/1991	9:00	Fluct.low	All.dark	Large	Dark	4.8	4	Concealed	1
1	9/3/1991	7:10	Fluct.low	Half.ltdk	Large	Dark	5	4	Concealed	3
2	9/8/1991	8:00	Fluct.low	All.light	Large	Light	5	4	Concealed	4
3	9/9/1991	9:10	Fluct.low	All.dark	Large	Dark	5.1	4	Concealed	2
2	9/6/1991	8:05	Fluct.low	All.light	Large	Light	5.1	4	Concealed	4
2	9/7/1991	8:10	Fluct.low	All.light	Large	Light	5.1	4	Concealed	4
2	9/6/1991	7:00	Fluct.low	All.light	Large	Light	5.2	4	Concealed	4
1	9/3/1991	9:25	Fluct.low	Half.ltdk	Large	Light	5.2	4	Concealed	5
1	9/5/1991	9:30	Fluct.low	Half.ltdk	Large	Light	5.3	4	Concealed	4
3	9/10/1991	9:55	Fluct.low	All.dark	Large	Dark	5.4	4	Concealed	1
2	9/6/1991	9:15	Fluct.low	All.light	Large	Light	5.5	4	Concealed	4
2	9/7/1991	9:00	Fluct.low	All.light	Large	Light	5.6	4	Concealed	3
3	9/9/1991	10:25	Fluct.low	All.dark	Large	Dark	5.8	4	Concealed	1
1	9/3/1991	10:15	Fluct.low	Half.ltdk	Large	Light	6.1	4	Concealed	5
2	9/8/1991	9:05	Fluct.low	All.light	Large	Light	6.2	4	Concealed	3
1	9/5/1991	10:25	Fluct.low	Half.ltdk	Large	Light	6.3	4	Concealed	4
3	9/9/1991	11:10	Fluct.low	All.dark	Large	Dark	6.4	4	Concealed	2
3	9/10/1991	11:20	Fluct.low	All.dark	Large	Dark	6.4	4	Concealed	1
3	9/11/1991	10:50	Fluct.low	All.dark	Large	Dark	6.5	4	Concealed	1
2	9/7/1991	9:45	Fluct.low	All.light	Large	Light	6.5	4	Concealed	3
9	9/22/1991	10:05	Const.low	Half.ltdk	Large	Light	6.8	4	Concealed	3
9	9/22/1991	10:35	Const.low	Half.ltdk	Large	Light	6.8	4	Concealed	2
9	9/22/1991	9:30	Const.low	Half.ltdk	Large	Light	6.8	4	Concealed	2
2	9/6/1991	10:30	Fluct.low	All.light	Large	Light	6.9	4	Concealed	3
2	9/8/1991	9:50	Fluct.low	All.light	Large	Light	6.9	4	Concealed	3
3	9/11/1991	11:15	Fluct.low	All.dark	Large	Dark	7	4	Concealed	1
4	9/14/1991	8:05	Fluct.hi	Half.ltdk	Large	Dawn	7.1	4	Concealed	1
9	9/22/1991	11:25	Const.low	Half.ltdk	Large	Light	7.1	4	Concealed	2
9	9/22/1991	8:55	Const.low	Half.ltdk	Large	Light	7.1	4	Concealed	2
5	9/15/1991	9:00	Fluct.hi	All.light	Large	Light	7.2	4	Concealed	3
9	9/22/1991	12:07	Const.low	Half.ltdk	Large	Light	7.2	4	Concealed	2
4	9/14/1991	8:35	Fluct.hi	Half.ltdk	Large	Light	7.2	4	Concealed	2
1	9/4/1991	10:30	Fluct.low	Half.ltdk	Large	Light	7.2	4	Concealed	4
1	9/5/1991	11:15	Fluct.low	Half.ltdk	Large	Light	7.2	4	Concealed	4
6	9/17/1991	7:20	Fluct.hi	All.dark	Large	Dark	7.3	4	Concealed	1
3	9/9/1991	11:55	Fluct.low	All.dark	Large	Dark	7.3	4	Concealed	1
5	9/16/1991	9:00	Fluct.hi	All.light	Large	Light	7.3	4	Concealed	3
9	9/22/1991	13:15	Const.low	Half.ltdk	Large	Light	7.3	4	Concealed	2
4	9/13/1991	7:45	Fluct.hi	Half.ltdk	Large	Dark	7.4	4	Concealed	1
10	9/23/1991	15:00	Const.low	All.light	Large	Light	7.4	4	Concealed	3
4	9/13/1991	8:30	Fluct.hi	Half.ltdk	Large	Light	7.4	4	Concealed	3
10	9/23/1991	12:55	Const.low	All.light	Large	Light	7.5	4	Concealed	2
10	9/23/1991	13:35	Const.low	All.light	Large	Light	7.5	4	Concealed	2
10	9/23/1991	15:30	Const.low	All.light	Large	Light	7.5	4	Concealed	2
5	9/15/1991	8:30	Fluct.hi	All.light	Large	Light	7.5	4	Concealed	3
2	9/7/1991	10:40	Fluct.low	All.light	Large	Light	7.5	4	Concealed	3
9	9/22/1991	14:30	Const.low	Half.ltdk	Large	Light	7.5	4	Concealed	2
9	9/22/1991	15:00	Const.low	Half.ltdk	Large	Light	7.5	4	Concealed	2
1	9/3/1991	11:18	Fluct.low	Half.ltdk	Large	Light	7.5	4	Concealed	4
10	9/23/1991	11:00	Const.low	All.light	Large	Light	7.6	4	Concealed	2
10	9/23/1991	9:15	Const.low	All.light	Large	Light	7.6	4	Concealed	2
10	9/23/1991	9:47	Const.low	All.light	Large	Light	7.6	4	Concealed	2
2	9/8/1991	10:25	Fluct.low	All.light	Large	Light	7.6	4	Concealed	3
4	9/12/1991	8:20	Fluct.hi	Half.ltdk	Large	Light	7.6	4	Concealed	2
6	9/18/1991	8:00	Fluct.hi	All.dark	Large	Dark	7.7	4	Concealed	1
4	9/12/1991	7:20	Fluct.hi	Half.ltdk	Large	Dark	7.7	4	Concealed	1
9	9/22/1991	8:10	Const.low	Half.ltdk	Large	Dawn	7.7	4	Concealed	1
10	9/23/1991	8:20	Const.low	All.light	Large	Light	7.7	4	Concealed	2
2	9/6/1991	11:10	Fluct.low	All.light	Large	Light	7.7	4	Concealed	3
6	9/17/1991	8:03	Fluct.hi	All.dark	Large	Dark	7.8	4	Concealed	1
10	9/23/1991	7:00	Const.low	All.light	Large	Light	7.8	4	Concealed	5
10	9/23/1991	7:42	Const.low	All.light	Large	Light	7.8	4	Concealed	3
3	9/11/1991	12:45	Fluct.low	All.dark	Large	Dark	8	4	Concealed	1
2	9/7/1991	11:10	Fluct.low	All.light	Large	Light	8	4	Concealed	3
4	9/13/1991	9:15	Fluct.hi	Half.ltdk	Large	Light	8	4	Concealed	4
5	9/16/1991	8:30	Fluct.hi	All.light	Large	Light	8.1	4	Concealed	3
5	9/15/1991	9:45	Fluct.hi	All.light	Large	Light	8.1	4	Concealed	4
3	9/10/1991	12:40	Fluct.low	All.dark	Large	Dark	8.2	4	Concealed	1
2	9/8/1991	11:00	Fluct.low	All.light	Large	Light	8.2	4	Concealed	1
4	9/12/1991	9:15	Fluct.hi	Half.ltdk	Large	Light	8.2	4	Concealed	3
4	9/14/1991	9:23	Fluct.hi	Half.ltdk	Large	Light	8.3	4	Concealed	2
9	9/22/1991	7:40	Const.low	Half.ltdk	Large	Dark	8.4	4	Concealed	2
1	9/4/1991	11:36	Fluct.low	Half.ltdk	Large	Light	8.4	4	Concealed	4
3	9/11/1991	13:30	Fluct.low	All.dark	Large	Dark	8.5	4	Concealed	1
5	9/15/1991	7:35	Fluct.hi	All.light	Large	Light	8.5	4	Concealed	4
2	9/7/1991	11:35	Fluct.low	All.light	Large	Light	8.5	4	Concealed	2
6	9/18/1991	6:55	Fluct.hi	All.dark	Large	Dark	8.6	4	Concealed	1
3	9/9/1991	12:55	Fluct.low	All.dark	Large	Dark	8.6	4	Concealed	1
4	9/14/1991	7:10	Fluct.hi	Half.ltdk	Large	Dark	8.6	4	Concealed	1
1	9/5/1991	12:30	Fluct.low	Half.ltdk	Large	Light	8.7	4	Concealed	3
2	9/8/1991	11:30	Fluct.low	All.light	Large	Light	8.8	4	Concealed	2
3	9/10/1991	13:15	Fluct.low	All.dark	Large	Dark	8.9	4	Concealed	1
1	9/4/1991	12:15	Fluct.low	Half.ltdk	Large	Light	8.9	4	Concealed	3
6	9/17/1991	9:45	Fluct.hi	All.dark	Large	Dark	9	4	Concealed	1
4	9/12/1991	10:10	Fluct.hi	Half.ltdk	Large	Light	9	4	Concealed	4
1	9/3/1991	12:30	Fluct.low	Half.ltdk	Large	Light	9	4	Concealed	5
5	9/16/1991	7:50	Fluct.hi	All.light	Large	Light	9.1	4	Concealed	3
4	9/14/1991	9:50	Fluct.hi	Half.ltdk	Large	Light	9.1	4	Concealed	2
3	9/11/1991	13:55	Fluct.low	All.dark	Large	Dark	9.2	4	Concealed	2
2	9/6/1991	12:15	Fluct.low	All.light	Large	Light	9.2	4	Concealed	2
2	9/7/1991	12:15	Fluct.low	All.light	Large	Light	9.2	4	Concealed	3
5	9/16/1991	7:25	Fluct.hi	All.light	Large	Light	9.4	4	Concealed	3
4	9/13/1991	10:25	Fluct.hi	Half.ltdk	Large	Light	9.4	4	Concealed	4
3	9/9/1991	13:45	Fluct.low	All.dark	Large	Dark	9.6	4	Concealed	1
5	9/15/1991	10:30	Fluct.hi	All.light	Large	Light	9.6	4	Concealed	2
2	9/8/1991	12:15	Fluct.low	All.light	Large	Light	9.6	4	Concealed	3
1	9/4/1991	13:20	Fluct.low	Half.ltdk	Large	Light	9.8	4	Concealed	3
2	9/7/1991	13:10	Fluct.low	All.light	Large	Light	9.9	4	Concealed	2
4	9/14/1991	10:35	Fluct.hi	Half.ltdk	Large	Light	9.9	4	Concealed	4
1	9/3/1991	13:22	Fluct.low	Half.ltdk	Large	Light	9.9	4	Concealed	5
5	9/16/1991	11:15	Fluct.hi	All.light	Large	Light	10	4	Concealed	2
2	9/6/1991	13:10	Fluct.low	All.light	Large	Light	10	4	Concealed	4
3	9/10/1991	14:00	Fluct.low	All.dark	Large	Dark	10.1	4	Concealed	1
3	9/11/1991	14:40	Fluct.low	All.dark	Large	Dark	10.1	4	Concealed	1
1	9/5/1991	13:30	Fluct.low	Half.ltdk	Large	Light	10.1	4	Concealed	2
4	9/12/1991	11:00	Fluct.hi	Half.ltdk	Large	Light	10.2	4	Concealed	3
5	9/15/1991	11:05	Fluct.hi	All.light	Large	Light	10.3	4	Concealed	2
4	9/13/1991	11:07	Fluct.hi	Half.ltdk	Large	Light	10.3	4	Concealed	4
1	9/3/1991	14:04	Fluct.low	Half.ltdk	Large	Light	10.4	4	Concealed	5
6	9/18/1991	9:30	Fluct.hi	All.dark	Large	Dark	10.5	4	Concealed	1
3	9/9/1991	14:25	Fluct.low	All.dark	Large	Dark	10.5	4	Concealed	1
2	9/7/1991	13:55	Fluct.low	All.light	Large	Light	10.5	4	Concealed	2
1	9/4/1991	14:03	Fluct.low	Half.ltdk	Large	Light	10.5	4	Concealed	3
2	9/8/1991	13:15	Fluct.low	All.light	Large	Light	10.6	4	Concealed	3
2	9/6/1991	13:57	Fluct.low	All.light	Large	Light	10.7	4	Concealed	2
4	9/14/1991	11:10	Fluct.hi	Half.ltdk	Large	Light	10.8	4	Concealed	4
6	9/17/1991	12:50	Fluct.hi	All.dark	Large	Dark	10.9	4	Concealed	2
6	9/18/1991	9:50	Fluct.hi	All.dark	Large	Dark	10.9	4	Concealed	1
1	9/3/1991	14:47	Fluct.low	Half.ltdk	Large	Light	11	4	Concealed	5
3	9/11/1991	15:30	Fluct.low	All.dark	Large	Dark	11.1	4	Concealed	1
3	9/10/1991	14:45	Fluct.low	All.dark	Large	Dark	11.2	4	Concealed	1
4	9/14/1991	11:40	Fluct.hi	Half.ltdk	Large	Light	11.2	4	Concealed	3
6	9/18/1991	10:15	Fluct.hi	All.dark	Large	Dark	11.3	4	Concealed	2
5	9/15/1991	11:45	Fluct.hi	All.light	Large	Light	11.4	4	Concealed	2
2	9/8/1991	14:10	Fluct.low	All.light	Large	Light	11.4	4	Concealed	2
5	9/16/1991	12:35	Fluct.hi	All.light	Large	Light	11.5	4	Concealed	2
1	9/4/1991	14:50	Fluct.low	Half.ltdk	Large	Light	11.5	4	Concealed	1
6	9/18/1991	10:50	Fluct.hi	All.dark	Large	Dark	11.6	4	Concealed	1
6	9/17/1991	13:30	Fluct.hi	All.dark	Large	Dark	11.6	4	Concealed	1
2	9/6/1991	15:00	Fluct.low	All.light	Large	Light	11.6	4	Concealed	2
2	9/7/1991	15:00	Fluct.low	All.light	Large	Light	11.6	4	Concealed	1
4	9/14/1991	12:00	Fluct.hi	Half.ltdk	Large	Light	11.6	4	Concealed	3
4	9/12/1991	12:30	Fluct.hi	Half.ltdk	Large	Light	11.6	4	Concealed	3
1	9/3/1991	15:30	Fluct.low	Half.ltdk	Large	Light	11.6	4	Concealed	5
1	9/5/1991	15:48	Fluct.low	Half.ltdk	Large	Light	11.7	4	Concealed	1
2	9/8/1991	14:45	Fluct.low	All.light	Large	Light	11.8	4	Concealed	2
5	9/16/1991	13:00	Fluct.hi	All.light	Large	Light	11.9	4	Concealed	3
6	9/17/1991	13:50	Fluct.hi	All.dark	Large	Dark	12	4	Concealed	1
6	9/18/1991	12:50	Fluct.hi	All.dark	Large	Dark	12.2	4	Concealed	1
5	9/15/1991	12:25	Fluct.hi	All.light	Large	Light	12.2	4	Concealed	2
5	9/16/1991	13:25	Fluct.hi	All.light	Large	Light	12.2	4	Concealed	1
1	9/4/1991	15:40	Fluct.low	Half.ltdk	Large	Light	12.2	4	Concealed	4
4	9/13/1991	12:40	Fluct.hi	Half.ltdk	Large	Light	12.3	4	Concealed	2
6	9/17/1991	14:10	Fluct.hi	All.dark	Large	Dark	12.4	4	Concealed	1
4	9/14/1991	12:40	Fluct.hi	Half.ltdk	Large	Light	12.4	4	Concealed	3
4	9/12/1991	13:30	Fluct.hi	Half.ltdk	Large	Light	12.8	4	Concealed	3
5	9/15/1991	13:00	Fluct.hi	All.light	Large	Light	12.9	4	Concealed	1
6	9/18/1991	13:40	Fluct.hi	All.dark	Large	Dark	13.1	4	Concealed	1
6	9/17/1991	15:05	Fluct.hi	All.dark	Large	Dark	13.1	4	Concealed	1
4	9/13/1991	13:40	Fluct.hi	Half.ltdk	Large	Light	13.1	4	Concealed	2
5	9/16/1991	14:12	Fluct.hi	All.light	Large	Light	13.2	4	Concealed	1
5	9/15/1991	13:30	Fluct.hi	All.light	Large	Light	13.4	4	Concealed	1
4	9/12/1991	14:30	Fluct.hi	Half.ltdk	Large	Light	13.4	4	Concealed	2
6	9/17/1991	15:30	Fluct.hi	All.dark	Large	Dark	13.6	4	Concealed	1
4	9/13/1991	14:20	Fluct.hi	Half.ltdk	Large	Light	13.7	4	Concealed	2
5	9/15/1991	14:00	Fluct.hi	All.light	Large	Light	13.8	4	Concealed	1
6	9/17/1991	16:00	Fluct.hi	All.dark	Large	Dark	14.1	4	Concealed	1
7	9/19/1991	7:10	Const.hi	Half.ltdk	Large	Dark	14.1	4	Concealed	1
7	9/19/1991	8:01	Const.hi	Half.ltdk	Large	Dawn	14.1	4	Concealed	1
5	9/15/1991	14:20	Fluct.hi	All.light	Large	Light	14.1	4	Concealed	2
7	9/19/1991	8:35	Const.hi	Half.ltdk	Large	Light	14.2	4	Concealed	3
4	9/13/1991	15:00	Fluct.hi	Half.ltdk	Large	Light	14.2	4	Concealed	3
6	9/18/1991	14:55	Fluct.hi	All.dark	Large	Dark	14.3	4	Concealed	1
7	9/19/1991	9:00	Const.hi	Half.ltdk	Large	Light	14.3	4	Concealed	2
5	9/15/1991	14:50	Fluct.hi	All.light	Large	Light	14.4	4	Concealed	1
7	9/20/1991	8:10	Const.hi	Half.ltdk	Large	Light	14.4	4	Concealed	1
7	9/19/1991	9:27	Const.hi	Half.ltdk	Large	Light	14.4	4	Concealed	1
4	9/12/1991	15:30	Fluct.hi	Half.ltdk	Large	Light	14.4	4	Concealed	2
4	9/13/1991	15:30	Fluct.hi	Half.ltdk	Large	Light	14.4	4	Concealed	2
7	9/19/1991	10:20	Const.hi	Half.ltdk	Large	Light	14.5	4	Concealed	2
7	9/20/1991	9:16	Const.hi	Half.ltdk	Large	Light	14.5	4	Concealed	2
6	9/18/1991	15:15	Fluct.hi	All.dark	Large	Dark	14.6	4	Concealed	1
7	9/20/1991	10:32	Const.hi	Half.ltdk	Large	Light	14.6	4	Concealed	2
7	9/20/1991	11:20	Const.hi	Half.ltdk	Large	Light	14.6	4	Concealed	2
7	9/20/1991	12:15	Const.hi	Half.ltdk	Large	Light	14.6	4	Concealed	2
7	9/19/1991	11:05	Const.hi	Half.ltdk	Large	Light	14.7	4	Concealed	2
7	9/20/1991	13:17	Const.hi	Half.ltdk	Large	Light	14.7	4	Concealed	2
7	9/20/1991	15:05	Const.hi	Half.ltdk	Large	Light	14.7	4	Concealed	1
7	9/19/1991	12:40	Const.hi	Half.ltdk	Large	Light	14.8	4	Concealed	1
8	9/21/1991	13:05	Const.hi	All.light	Large	Light	14.9	4	Concealed	2
8	9/21/1991	7:55	Const.hi	All.light	Large	Light	14.9	4	Concealed	2
8	9/21/1991	8:55	Const.hi	All.light	Large	Light	14.9	4	Concealed	2
8	9/21/1991	9:50	Const.hi	All.light	Large	Light	14.9	4	Concealed	2
7	9/19/1991	13:30	Const.hi	Half.ltdk	Large	Light	14.9	4	Concealed	2
7	9/19/1991	14:05	Const.hi	Half.ltdk	Large	Light	14.9	4	Concealed	2
7	9/19/1991	15:10	Const.hi	Half.ltdk	Large	Light	14.9	4	Concealed	2
7	9/19/1991	16:15	Const.hi	Half.ltdk	Large	Light	14.9	4	Concealed	2
8	9/21/1991	10:30	Const.hi	All.light	Large	Light	15	4	Concealed	2
8	9/21/1991	11:30	Const.hi	All.light	Large	Light	15	4	Concealed	1
8	9/21/1991	12:20	Const.hi	All.light	Large	Light	15	4	Concealed	2
8	9/21/1991	13:35	Const.hi	All.light	Large	Light	15	4	Concealed	2
8	9/21/1991	14:20	Const.hi	All.light	Large	Light	15	4	Concealed	1
8	9/21/1991	15:05	Const.hi	All.light	Large	Light	15	4	Concealed	1
3	9/11/1991	7:10	Fluct.low	All.dark	Large	Dark	3.8	5	Concealed	3
3	9/10/1991	7:25	Fluct.low	All.dark	Large	Dark	3.9	5	Concealed	3
1	9/4/1991	7:05	Fluct.low	Half.ltdk	Large	Dark	4	5	Concealed	3
1	9/4/1991	7:52	Fluct.low	Half.ltdk	Large	Dark	4	5	Concealed	5
1	9/4/1991	8:04	Fluct.low	Half.ltdk	Large	Dawn	4	5	Concealed	4
3	9/10/1991	8:07	Fluct.low	All.dark	Large	Dark	4.1	5	Concealed	1
1	9/5/1991	7:05	Fluct.low	Half.ltdk	Large	Dark	4.1	5	Concealed	4
1	9/5/1991	7:50	Fluct.low	Half.ltdk	Large	Dark	4.1	5	Concealed	4
1	9/5/1991	8:02	Fluct.low	Half.ltdk	Large	Dawn	4.1	5	Concealed	4
3	9/9/1991	7:25	Fluct.low	All.dark	Large	Dark	4.2	5	Concealed	2
3	9/11/1991	8:00	Fluct.low	All.dark	Large	Dark	4.2	5	Concealed	3
3	9/9/1991	8:00	Fluct.low	All.dark	Large	Dark	4.4	5	Concealed	2
1	9/4/1991	8:55	Fluct.low	Half.ltdk	Large	Light	4.4	5	Concealed	5
1	9/5/1991	8:45	Fluct.low	Half.ltdk	Large	Light	4.5	5	Concealed	5
3	9/10/1991	9:05	Fluct.low	All.dark	Large	Dark	4.7	5	Concealed	2
1	9/3/1991	8:00	Fluct.low	Half.ltdk	Large	Dawn	4.7	5	Concealed	4
1	9/3/1991	8:40	Fluct.low	Half.ltdk	Large	Light	4.7	5	Concealed	5
3	9/9/1991	8:47	Fluct.low	All.dark	Large	Dark	4.8	5	Concealed	3
3	9/11/1991	9:00	Fluct.low	All.dark	Large	Dark	4.8	5	Concealed	3
1	9/3/1991	7:10	Fluct.low	Half.ltdk	Large	Dark	5	5	Concealed	4
2	9/8/1991	8:00	Fluct.low	All.light	Large	Light	5	5	Concealed	5
3	9/9/1991	9:10	Fluct.low	All.dark	Large	Dark	5.1	5	Concealed	2
2	9/6/1991	8:05	Fluct.low	All.light	Large	Light	5.1	5	Concealed	5
2	9/7/1991	8:10	Fluct.low	All.light	Large	Light	5.1	5	Concealed	5
2	9/6/1991	7:00	Fluct.low	All.light	Large	Light	5.2	5	Concealed	5
1	9/3/1991	9:25	Fluct.low	Half.ltdk	Large	Light	5.2	5	Concealed	5
1	9/5/1991	9:30	Fluct.low	Half.ltdk	Large	Light	5.3	5	Concealed	6
3	9/10/1991	9:55	Fluct.low	All.dark	Large	Dark	5.4	5	Concealed	2
2	9/6/1991	9:15	Fluct.low	All.light	Large	Light	5.5	5	Concealed	5
2	9/7/1991	9:00	Fluct.low	All.light	Large	Light	5.6	5	Concealed	5
3	9/9/1991	10:25	Fluct.low	All.dark	Large	Dark	5.8	5	Concealed	3
3	9/10/1991	10:50	Fluct.low	All.dark	Large	Dark	5.9	5	Concealed	2
1	9/3/1991	10:15	Fluct.low	Half.ltdk	Large	Light	6.1	5	Concealed	5
2	9/8/1991	9:05	Fluct.low	All.light	Large	Light	6.2	5	Concealed	5
1	9/5/1991	10:25	Fluct.low	Half.ltdk	Large	Light	6.3	5	Concealed	6
3	9/9/1991	11:10	Fluct.low	All.dark	Large	Dark	6.4	5	Concealed	3
3	9/10/1991	11:20	Fluct.low	All.dark	Large	Dark	6.4	5	Concealed	2
3	9/11/1991	10:50	Fluct.low	All.dark	Large	Dark	6.5	5	Concealed	3
2	9/7/1991	9:45	Fluct.low	All.light	Large	Light	6.5	5	Concealed	5
9	9/22/1991	10:05	Const.low	Half.ltdk	Large	Light	6.8	5	Concealed	4
9	9/22/1991	10:35	Const.low	Half.ltdk	Large	Light	6.8	5	Concealed	3
9	9/22/1991	9:30	Const.low	Half.ltdk	Large	Light	6.8	5	Concealed	4
2	9/6/1991	10:30	Fluct.low	All.light	Large	Light	6.9	5	Concealed	5
2	9/8/1991	9:50	Fluct.low	All.light	Large	Light	6.9	5	Concealed	4
3	9/11/1991	11:15	Fluct.low	All.dark	Large	Dark	7	5	Concealed	3
4	9/14/1991	8:05	Fluct.hi	Half.ltdk	Large	Dawn	7.1	5	Concealed	3
9	9/22/1991	11:25	Const.low	Half.ltdk	Large	Light	7.1	5	Concealed	4
9	9/22/1991	8:55	Const.low	Half.ltdk	Large	Light	7.1	5	Concealed	3
5	9/15/1991	9:00	Fluct.hi	All.light	Large	Light	7.2	5	Concealed	4
9	9/22/1991	12:07	Const.low	Half.ltdk	Large	Light	7.2	5	Concealed	4
4	9/14/1991	8:35	Fluct.hi	Half.ltdk	Large	Light	7.2	5	Concealed	4
1	9/4/1991	10:30	Fluct.low	Half.ltdk	Large	Light	7.2	5	Concealed	6
1	9/5/1991	11:15	Fluct.low	Half.ltdk	Large	Light	7.2	5	Concealed	6
6	9/17/1991	7:20	Fluct.hi	All.dark	Large	Dark	7.3	5	Concealed	3
3	9/9/1991	11:55	Fluct.low	All.dark	Large	Dark	7.3	5	Concealed	2
5	9/16/1991	9:00	Fluct.hi	All.light	Large	Light	7.3	5	Concealed	4
9	9/22/1991	13:15	Const.low	Half.ltdk	Large	Light	7.3	5	Concealed	4
4	9/13/1991	7:45	Fluct.hi	Half.ltdk	Large	Dark	7.4	5	Concealed	1
10	9/23/1991	15:00	Const.low	All.light	Large	Light	7.4	5	Concealed	3
4	9/13/1991	8:30	Fluct.hi	Half.ltdk	Large	Light	7.4	5	Concealed	4
10	9/23/1991	12:55	Const.low	All.light	Large	Light	7.5	5	Concealed	4
10	9/23/1991	13:35	Const.low	All.light	Large	Light	7.5	5	Concealed	4
10	9/23/1991	15:30	Const.low	All.light	Large	Light	7.5	5	Concealed	3
5	9/15/1991	8:30	Fluct.hi	All.light	Large	Light	7.5	5	Concealed	4
2	9/7/1991	10:40	Fluct.low	All.light	Large	Light	7.5	5	Concealed	4
9	9/22/1991	14:30	Const.low	Half.ltdk	Large	Light	7.5	5	Concealed	4
9	9/22/1991	15:00	Const.low	Half.ltdk	Large	Light	7.5	5	Concealed	4
1	9/3/1991	11:18	Fluct.low	Half.ltdk	Large	Light	7.5	5	Concealed	5
10	9/23/1991	11:00	Const.low	All.light	Large	Light	7.6	5	Concealed	5
10	9/23/1991	9:15	Const.low	All.light	Large	Light	7.6	5	Concealed	5
10	9/23/1991	9:47	Const.low	All.light	Large	Light	7.6	5	Concealed	5
2	9/8/1991	10:25	Fluct.low	All.light	Large	Light	7.6	5	Concealed	4
4	9/12/1991	8:20	Fluct.hi	Half.ltdk	Large	Light	7.6	5	Concealed	3
6	9/18/1991	8:00	Fluct.hi	All.dark	Large	Dark	7.7	5	Concealed	2
4	9/12/1991	7:20	Fluct.hi	Half.ltdk	Large	Dark	7.7	5	Concealed	3
9	9/22/1991	8:10	Const.low	Half.ltdk	Large	Dawn	7.7	5	Concealed	3
10	9/23/1991	8:20	Const.low	All.light	Large	Light	7.7	5	Concealed	4
2	9/6/1991	11:10	Fluct.low	All.light	Large	Light	7.7	5	Concealed	5
6	9/17/1991	8:03	Fluct.hi	All.dark	Large	Dark	7.8	5	Concealed	2
10	9/23/1991	7:00	Const.low	All.light	Large	Light	7.8	5	Concealed	5
10	9/23/1991	7:42	Const.low	All.light	Large	Light	7.8	5	Concealed	5
3	9/11/1991	12:45	Fluct.low	All.dark	Large	Dark	8	5	Concealed	3
2	9/7/1991	11:10	Fluct.low	All.light	Large	Light	8	5	Concealed	3
4	9/13/1991	9:15	Fluct.hi	Half.ltdk	Large	Light	8	5	Concealed	3
6	9/17/1991	8:37	Fluct.hi	All.dark	Large	Dark	8.1	5	Concealed	2
5	9/16/1991	8:30	Fluct.hi	All.light	Large	Light	8.1	5	Concealed	4
5	9/15/1991	9:45	Fluct.hi	All.light	Large	Light	8.1	5	Concealed	4
3	9/10/1991	12:40	Fluct.low	All.dark	Large	Dark	8.2	5	Concealed	1
2	9/8/1991	11:00	Fluct.low	All.light	Large	Light	8.2	5	Concealed	4
4	9/12/1991	9:15	Fluct.hi	Half.ltdk	Large	Light	8.2	5	Concealed	4
4	9/14/1991	9:23	Fluct.hi	Half.ltdk	Large	Light	8.3	5	Concealed	5
9	9/22/1991	7:40	Const.low	Half.ltdk	Large	Dark	8.4	5	Concealed	2
1	9/4/1991	11:36	Fluct.low	Half.ltdk	Large	Light	8.4	5	Concealed	5
6	9/17/1991	9:15	Fluct.hi	All.dark	Large	Dark	8.5	5	Concealed	3
3	9/11/1991	13:30	Fluct.low	All.dark	Large	Dark	8.5	5	Concealed	3
5	9/15/1991	7:35	Fluct.hi	All.light	Large	Light	8.5	5	Concealed	3
2	9/7/1991	11:35	Fluct.low	All.light	Large	Light	8.5	5	Concealed	4
6	9/18/1991	6:55	Fluct.hi	All.dark	Large	Dark	8.6	5	Concealed	1
3	9/9/1991	12:55	Fluct.low	All.dark	Large	Dark	8.6	5	Concealed	2
4	9/14/1991	7:10	Fluct.hi	Half.ltdk	Large	Dark	8.6	5	Concealed	1
1	9/5/1991	12:30	Fluct.low	Half.ltdk	Large	Light	8.7	5	Concealed	4
2	9/8/1991	11:30	Fluct.low	All.light	Large	Light	8.8	5	Concealed	3
3	9/10/1991	13:15	Fluct.low	All.dark	Large	Dark	8.9	5	Concealed	2
1	9/4/1991	12:15	Fluct.low	Half.ltdk	Large	Light	8.9	5	Concealed	6
6	9/17/1991	9:45	Fluct.hi	All.dark	Large	Dark	9	5	Concealed	2
4	9/12/1991	10:10	Fluct.hi	Half.ltdk	Large	Light	9	5	Concealed	3
1	9/3/1991	12:30	Fluct.low	Half.ltdk	Large	Light	9	5	Concealed	6
5	9/16/1991	7:50	Fluct.hi	All.light	Large	Light	9.1	5	Concealed	4
4	9/14/1991	9:50	Fluct.hi	Half.ltdk	Large	Light	9.1	5	Concealed	4
3	9/11/1991	13:55	Fluct.low	All.dark	Large	Dark	9.2	5	Concealed	2
2	9/6/1991	12:15	Fluct.low	All.light	Large	Light	9.2	5	Concealed	3
2	9/7/1991	12:15	Fluct.low	All.light	Large	Light	9.2	5	Concealed	4
5	9/16/1991	7:25	Fluct.hi	All.light	Large	Light	9.4	5	Concealed	5
4	9/13/1991	10:25	Fluct.hi	Half.ltdk	Large	Light	9.4	5	Concealed	4
6	9/17/1991	10:35	Fluct.hi	All.dark	Large	Dark	9.5	5	Concealed	3
3	9/9/1991	13:45	Fluct.low	All.dark	Large	Dark	9.6	5	Concealed	2
5	9/15/1991	10:30	Fluct.hi	All.light	Large	Light	9.6	5	Concealed	3
2	9/8/1991	12:15	Fluct.low	All.light	Large	Light	9.6	5	Concealed	4
1	9/4/1991	13:20	Fluct.low	Half.ltdk	Large	Light	9.8	5	Concealed	6
2	9/7/1991	13:10	Fluct.low	All.light	Large	Light	9.9	5	Concealed	4
4	9/14/1991	10:35	Fluct.hi	Half.ltdk	Large	Light	9.9	5	Concealed	3
1	9/3/1991	13:22	Fluct.low	Half.ltdk	Large	Light	9.9	5	Concealed	6
5	9/16/1991	11:15	Fluct.hi	All.light	Large	Light	10	5	Concealed	4
2	9/6/1991	13:10	Fluct.low	All.light	Large	Light	10	5	Concealed	4
3	9/10/1991	14:00	Fluct.low	All.dark	Large	Dark	10.1	5	Concealed	1
3	9/11/1991	14:40	Fluct.low	All.dark	Large	Dark	10.1	5	Concealed	1
1	9/5/1991	13:30	Fluct.low	Half.ltdk	Large	Light	10.1	5	Concealed	5
4	9/12/1991	11:00	Fluct.hi	Half.ltdk	Large	Light	10.2	5	Concealed	4
5	9/15/1991	11:05	Fluct.hi	All.light	Large	Light	10.3	5	Concealed	3
4	9/13/1991	11:07	Fluct.hi	Half.ltdk	Large	Light	10.3	5	Concealed	4
6	9/17/1991	12:20	Fluct.hi	All.dark	Large	Dark	10.4	5	Concealed	3
1	9/3/1991	14:04	Fluct.low	Half.ltdk	Large	Light	10.4	5	Concealed	5
6	9/18/1991	9:30	Fluct.hi	All.dark	Large	Dark	10.5	5	Concealed	2
3	9/9/1991	14:25	Fluct.low	All.dark	Large	Dark	10.5	5	Concealed	2
2	9/7/1991	13:55	Fluct.low	All.light	Large	Light	10.5	5	Concealed	3
1	9/4/1991	14:03	Fluct.low	Half.ltdk	Large	Light	10.5	5	Concealed	5
2	9/8/1991	13:15	Fluct.low	All.light	Large	Light	10.6	5	Concealed	2
2	9/6/1991	13:57	Fluct.low	All.light	Large	Light	10.7	5	Concealed	4
4	9/14/1991	11:10	Fluct.hi	Half.ltdk	Large	Light	10.8	5	Concealed	3
6	9/17/1991	12:50	Fluct.hi	All.dark	Large	Dark	10.9	5	Concealed	2
6	9/18/1991	9:50	Fluct.hi	All.dark	Large	Dark	10.9	5	Concealed	2
1	9/3/1991	14:47	Fluct.low	Half.ltdk	Large	Light	11	5	Concealed	6
3	9/11/1991	15:30	Fluct.low	All.dark	Large	Dark	11.1	5	Concealed	2
3	9/10/1991	14:45	Fluct.low	All.dark	Large	Dark	11.2	5	Concealed	1
4	9/14/1991	11:40	Fluct.hi	Half.ltdk	Large	Light	11.2	5	Concealed	4
6	9/18/1991	10:15	Fluct.hi	All.dark	Large	Dark	11.3	5	Concealed	1
3	9/10/1991	15:50	Fluct.low	All.dark	Large	Dark	11.3	5	Concealed	1
1	9/5/1991	14:55	Fluct.low	Half.ltdk	Large	Light	11.3	5	Concealed	2
5	9/15/1991	11:45	Fluct.hi	All.light	Large	Light	11.4	5	Concealed	4
2	9/8/1991	14:10	Fluct.low	All.light	Large	Light	11.4	5	Concealed	3
5	9/16/1991	12:35	Fluct.hi	All.light	Large	Light	11.5	5	Concealed	4
1	9/4/1991	14:50	Fluct.low	Half.ltdk	Large	Light	11.5	5	Concealed	5
6	9/18/1991	10:50	Fluct.hi	All.dark	Large	Dark	11.6	5	Concealed	1
6	9/17/1991	13:30	Fluct.hi	All.dark	Large	Dark	11.6	5	Concealed	2
2	9/6/1991	15:00	Fluct.low	All.light	Large	Light	11.6	5	Concealed	4
2	9/7/1991	15:00	Fluct.low	All.light	Large	Light	11.6	5	Concealed	4
4	9/14/1991	12:00	Fluct.hi	Half.ltdk	Large	Light	11.6	5	Concealed	2
4	9/12/1991	12:30	Fluct.hi	Half.ltdk	Large	Light	11.6	5	Concealed	3
1	9/3/1991	15:30	Fluct.low	Half.ltdk	Large	Light	11.6	5	Concealed	6
1	9/5/1991	15:48	Fluct.low	Half.ltdk	Large	Light	11.7	5	Concealed	3
2	9/8/1991	14:45	Fluct.low	All.light	Large	Light	11.8	5	Concealed	4
5	9/16/1991	13:00	Fluct.hi	All.light	Large	Light	11.9	5	Concealed	3
6	9/17/1991	13:50	Fluct.hi	All.dark	Large	Dark	12	5	Concealed	3
3	9/9/1991	15:15	Fluct.low	All.dark	Large	Dark	12	5	Concealed	1
6	9/18/1991	12:50	Fluct.hi	All.dark	Large	Dark	12.2	5	Concealed	2
5	9/15/1991	12:25	Fluct.hi	All.light	Large	Light	12.2	5	Concealed	3
5	9/16/1991	13:25	Fluct.hi	All.light	Large	Light	12.2	5	Concealed	4
1	9/4/1991	15:40	Fluct.low	Half.ltdk	Large	Light	12.2	5	Concealed	4
4	9/13/1991	12:40	Fluct.hi	Half.ltdk	Large	Light	12.3	5	Concealed	3
6	9/17/1991	14:10	Fluct.hi	All.dark	Large	Dark	12.4	5	Concealed	2
4	9/14/1991	12:40	Fluct.hi	Half.ltdk	Large	Light	12.4	5	Concealed	4
4	9/12/1991	13:30	Fluct.hi	Half.ltdk	Large	Light	12.8	5	Concealed	3
5	9/15/1991	13:00	Fluct.hi	All.light	Large	Light	12.9	5	Concealed	4
6	9/18/1991	13:40	Fluct.hi	All.dark	Large	Dark	13.1	5	Concealed	2
6	9/17/1991	15:05	Fluct.hi	All.dark	Large	Dark	13.1	5	Concealed	2
4	9/13/1991	13:40	Fluct.hi	Half.ltdk	Large	Light	13.1	5	Concealed	3
5	9/16/1991	14:12	Fluct.hi	All.light	Large	Light	13.2	5	Concealed	2
5	9/15/1991	13:30	Fluct.hi	All.light	Large	Light	13.4	5	Concealed	4
4	9/12/1991	14:30	Fluct.hi	Half.ltdk	Large	Light	13.4	5	Concealed	2
6	9/17/1991	15:30	Fluct.hi	All.dark	Large	Dark	13.6	5	Concealed	1
4	9/13/1991	14:20	Fluct.hi	Half.ltdk	Large	Light	13.7	5	Concealed	3
5	9/15/1991	14:00	Fluct.hi	All.light	Large	Light	13.8	5	Concealed	3
6	9/17/1991	16:00	Fluct.hi	All.dark	Large	Dark	14.1	5	Concealed	2
7	9/19/1991	7:10	Const.hi	Half.ltdk	Large	Dark	14.1	5	Concealed	1
7	9/19/1991	8:01	Const.hi	Half.ltdk	Large	Dawn	14.1	5	Concealed	2
5	9/15/1991	14:20	Fluct.hi	All.light	Large	Light	14.1	5	Concealed	3
5	9/16/1991	14:55	Fluct.hi	All.light	Large	Light	14.1	5	Concealed	2
7	9/19/1991	8:35	Const.hi	Half.ltdk	Large	Light	14.2	5	Concealed	2
4	9/13/1991	15:00	Fluct.hi	Half.ltdk	Large	Light	14.2	5	Concealed	3
6	9/18/1991	14:55	Fluct.hi	All.dark	Large	Dark	14.3	5	Concealed	2
7	9/19/1991	9:00	Const.hi	Half.ltdk	Large	Light	14.3	5	Concealed	2
7	9/20/1991	6:55	Const.hi	Half.ltdk	Large	Dark	14.4	5	Concealed	2
5	9/15/1991	14:50	Fluct.hi	All.light	Large	Light	14.4	5	Concealed	3
7	9/20/1991	8:10	Const.hi	Half.ltdk	Large	Light	14.4	5	Concealed	2
7	9/19/1991	9:27	Const.hi	Half.ltdk	Large	Light	14.4	5	Concealed	1
4	9/12/1991	15:30	Fluct.hi	Half.ltdk	Large	Light	14.4	5	Concealed	3
4	9/13/1991	15:30	Fluct.hi	Half.ltdk	Large	Light	14.4	5	Concealed	4
7	9/19/1991	10:20	Const.hi	Half.ltdk	Large	Light	14.5	5	Concealed	1
7	9/20/1991	9:16	Const.hi	Half.ltdk	Large	Light	14.5	5	Concealed	2
6	9/18/1991	15:15	Fluct.hi	All.dark	Large	Dark	14.6	5	Concealed	2
7	9/20/1991	10:32	Const.hi	Half.ltdk	Large	Light	14.6	5	Concealed	2
7	9/20/1991	11:20	Const.hi	Half.ltdk	Large	Light	14.6	5	Concealed	3
7	9/20/1991	12:15	Const.hi	Half.ltdk	Large	Light	14.6	5	Concealed	3
7	9/20/1991	13:17	Const.hi	Half.ltdk	Large	Light	14.7	5	Concealed	3
7	9/20/1991	15:05	Const.hi	Half.ltdk	Large	Light	14.7	5	Concealed	3
7	9/19/1991	12:40	Const.hi	Half.ltdk	Large	Light	14.8	5	Concealed	1
7	9/20/1991	14:12	Const.hi	Half.ltdk	Large	Light	14.8	5	Concealed	4
8	9/21/1991	13:05	Const.hi	All.light	Large	Light	14.9	5	Concealed	2
8	9/21/1991	7:55	Const.hi	All.light	Large	Light	14.9	5	Concealed	3
8	9/21/1991	8:55	Const.hi	All.light	Large	Light	14.9	5	Concealed	3
8	9/21/1991	9:50	Const.hi	All.light	Large	Light	14.9	5	Concealed	4
7	9/19/1991	13:30	Const.hi	Half.ltdk	Large	Light	14.9	5	Concealed	3
7	9/19/1991	14:05	Const.hi	Half.ltdk	Large	Light	14.9	5	Concealed	2
7	9/19/1991	15:10	Const.hi	Half.ltdk	Large	Light	14.9	5	Concealed	3
7	9/19/1991	16:15	Const.hi	Half.ltdk	Large	Light	14.9	5	Concealed	1
8	9/21/1991	10:30	Const.hi	All.light	Large	Light	15	5	Concealed	2
8	9/21/1991	11:30	Const.hi	All.light	Large	Light	15	5	Concealed	2
8	9/21/1991	12:20	Const.hi	All.light	Large	Light	15	5	Concealed	2
8	9/21/1991	13:35	Const.hi	All.light	Large	Light	15	5	Concealed	2
8	9/21/1991	14:20	Const.hi	All.light	Large	Light	15	5	Concealed	3
8	9/21/1991	15:05	Const.hi	All.light	Large	Light	15	5	Concealed	2
3	9/11/1991	7:10	Fluct.low	All.dark	Large	Dark	3.8	6	Concealed	4
3	9/10/1991	7:25	Fluct.low	All.dark	Large	Dark	3.9	6	Concealed	2
1	9/4/1991	7:05	Fluct.low	Half.ltdk	Large	Dark	4	6	Concealed	5
1	9/4/1991	7:52	Fluct.low	Half.ltdk	Large	Dark	4	6	Concealed	4
1	9/4/1991	8:04	Fluct.low	Half.ltdk	Large	Dawn	4	6	Concealed	4
3	9/10/1991	8:07	Fluct.low	All.dark	Large	Dark	4.1	6	Concealed	3
1	9/5/1991	7:05	Fluct.low	Half.ltdk	Large	Dark	4.1	6	Concealed	5
1	9/5/1991	7:50	Fluct.low	Half.ltdk	Large	Dark	4.1	6	Concealed	4
1	9/5/1991	8:02	Fluct.low	Half.ltdk	Large	Dawn	4.1	6	Concealed	4
3	9/9/1991	7:25	Fluct.low	All.dark	Large	Dark	4.2	6	Concealed	4
3	9/11/1991	8:00	Fluct.low	All.dark	Large	Dark	4.2	6	Concealed	2
3	9/9/1991	8:00	Fluct.low	All.dark	Large	Dark	4.4	6	Concealed	1
1	9/4/1991	8:55	Fluct.low	Half.ltdk	Large	Light	4.4	6	Concealed	6
1	9/5/1991	8:45	Fluct.low	Half.ltdk	Large	Light	4.5	6	Concealed	6
3	9/10/1991	9:05	Fluct.low	All.dark	Large	Dark	4.7	6	Concealed	3
1	9/3/1991	8:00	Fluct.low	Half.ltdk	Large	Dawn	4.7	6	Concealed	5
1	9/3/1991	8:40	Fluct.low	Half.ltdk	Large	Light	4.7	6	Concealed	6
3	9/9/1991	8:47	Fluct.low	All.dark	Large	Dark	4.8	6	Concealed	3
3	9/11/1991	9:00	Fluct.low	All.dark	Large	Dark	4.8	6	Concealed	1
1	9/3/1991	7:10	Fluct.low	Half.ltdk	Large	Dark	5	6	Concealed	6
2	9/8/1991	8:00	Fluct.low	All.light	Large	Light	5	6	Concealed	6
3	9/9/1991	9:10	Fluct.low	All.dark	Large	Dark	5.1	6	Concealed	2
2	9/6/1991	8:05	Fluct.low	All.light	Large	Light	5.1	6	Concealed	6
2	9/7/1991	8:10	Fluct.low	All.light	Large	Light	5.1	6	Concealed	6
2	9/6/1991	7:00	Fluct.low	All.light	Large	Light	5.2	6	Concealed	6
1	9/3/1991	9:25	Fluct.low	Half.ltdk	Large	Light	5.2	6	Concealed	6
1	9/5/1991	9:30	Fluct.low	Half.ltdk	Large	Light	5.3	6	Concealed	6
3	9/10/1991	9:55	Fluct.low	All.dark	Large	Dark	5.4	6	Concealed	2
2	9/6/1991	9:15	Fluct.low	All.light	Large	Light	5.5	6	Concealed	6
2	9/7/1991	9:00	Fluct.low	All.light	Large	Light	5.6	6	Concealed	6
3	9/9/1991	10:25	Fluct.low	All.dark	Large	Dark	5.8	6	Concealed	1
3	9/10/1991	10:50	Fluct.low	All.dark	Large	Dark	5.9	6	Concealed	2
1	9/3/1991	10:15	Fluct.low	Half.ltdk	Large	Light	6.1	6	Concealed	6
2	9/8/1991	9:05	Fluct.low	All.light	Large	Light	6.2	6	Concealed	6
1	9/5/1991	10:25	Fluct.low	Half.ltdk	Large	Light	6.3	6	Concealed	6
3	9/9/1991	11:10	Fluct.low	All.dark	Large	Dark	6.4	6	Concealed	3
3	9/10/1991	11:20	Fluct.low	All.dark	Large	Dark	6.4	6	Concealed	2
3	9/11/1991	10:50	Fluct.low	All.dark	Large	Dark	6.5	6	Concealed	4
2	9/7/1991	9:45	Fluct.low	All.light	Large	Light	6.5	6	Concealed	6
9	9/22/1991	10:05	Const.low	Half.ltdk	Large	Light	6.8	6	Concealed	3
9	9/22/1991	10:35	Const.low	Half.ltdk	Large	Light	6.8	6	Concealed	3
9	9/22/1991	9:30	Const.low	Half.ltdk	Large	Light	6.8	6	Concealed	2
2	9/6/1991	10:30	Fluct.low	All.light	Large	Light	6.9	6	Concealed	6
2	9/8/1991	9:50	Fluct.low	All.light	Large	Light	6.9	6	Concealed	6
3	9/11/1991	11:15	Fluct.low	All.dark	Large	Dark	7	6	Concealed	2
4	9/14/1991	8:05	Fluct.hi	Half.ltdk	Large	Dawn	7.1	6	Concealed	4
9	9/22/1991	11:25	Const.low	Half.ltdk	Large	Light	7.1	6	Concealed	3
9	9/22/1991	8:55	Const.low	Half.ltdk	Large	Light	7.1	6	Concealed	3
5	9/15/1991	9:00	Fluct.hi	All.light	Large	Light	7.2	6	Concealed	4
9	9/22/1991	12:07	Const.low	Half.ltdk	Large	Light	7.2	6	Concealed	3
4	9/14/1991	8:35	Fluct.hi	Half.ltdk	Large	Light	7.2	6	Concealed	4
1	9/4/1991	10:30	Fluct.low	Half.ltdk	Large	Light	7.2	6	Concealed	6
1	9/5/1991	11:15	Fluct.low	Half.ltdk	Large	Light	7.2	6	Concealed	6
3	9/9/1991	11:55	Fluct.low	All.dark	Large	Dark	7.3	6	Concealed	2
5	9/16/1991	9:00	Fluct.hi	All.light	Large	Light	7.3	6	Concealed	5
9	9/22/1991	13:15	Const.low	Half.ltdk	Large	Light	7.3	6	Concealed	3
4	9/13/1991	7:45	Fluct.hi	Half.ltdk	Large	Dark	7.4	6	Concealed	2
10	9/23/1991	15:00	Const.low	All.light	Large	Light	7.4	6	Concealed	1
4	9/13/1991	8:30	Fluct.hi	Half.ltdk	Large	Light	7.4	6	Concealed	4
10	9/23/1991	12:55	Const.low	All.light	Large	Light	7.5	6	Concealed	2
10	9/23/1991	13:35	Const.low	All.light	Large	Light	7.5	6	Concealed	2
10	9/23/1991	15:30	Const.low	All.light	Large	Light	7.5	6	Concealed	2
5	9/15/1991	8:30	Fluct.hi	All.light	Large	Light	7.5	6	Concealed	4
2	9/7/1991	10:40	Fluct.low	All.light	Large	Light	7.5	6	Concealed	6
9	9/22/1991	14:30	Const.low	Half.ltdk	Large	Light	7.5	6	Concealed	3
9	9/22/1991	15:00	Const.low	Half.ltdk	Large	Light	7.5	6	Concealed	3
1	9/3/1991	11:18	Fluct.low	Half.ltdk	Large	Light	7.5	6	Concealed	6
10	9/23/1991	11:00	Const.low	All.light	Large	Light	7.6	6	Concealed	3
10	9/23/1991	9:15	Const.low	All.light	Large	Light	7.6	6	Concealed	3
10	9/23/1991	9:47	Const.low	All.light	Large	Light	7.6	6	Concealed	3
2	9/8/1991	10:25	Fluct.low	All.light	Large	Light	7.6	6	Concealed	4
4	9/12/1991	8:20	Fluct.hi	Half.ltdk	Large	Light	7.6	6	Concealed	3
6	9/18/1991	8:00	Fluct.hi	All.dark	Large	Dark	7.7	6	Concealed	1
4	9/12/1991	7:20	Fluct.hi	Half.ltdk	Large	Dark	7.7	6	Concealed	1
9	9/22/1991	8:10	Const.low	Half.ltdk	Large	Dawn	7.7	6	Concealed	3
10	9/23/1991	8:20	Const.low	All.light	Large	Light	7.7	6	Concealed	3
2	9/6/1991	11:10	Fluct.low	All.light	Large	Light	7.7	6	Concealed	6
10	9/23/1991	7:00	Const.low	All.light	Large	Light	7.8	6	Concealed	3
10	9/23/1991	7:42	Const.low	All.light	Large	Light	7.8	6	Concealed	3
3	9/11/1991	12:45	Fluct.low	All.dark	Large	Dark	8	6	Concealed	2
2	9/7/1991	11:10	Fluct.low	All.light	Large	Light	8	6	Concealed	6
4	9/13/1991	9:15	Fluct.hi	Half.ltdk	Large	Light	8	6	Concealed	5
5	9/16/1991	8:30	Fluct.hi	All.light	Large	Light	8.1	6	Concealed	5
5	9/15/1991	9:45	Fluct.hi	All.light	Large	Light	8.1	6	Concealed	4
3	9/10/1991	12:40	Fluct.low	All.dark	Large	Dark	8.2	6	Concealed	2
2	9/8/1991	11:00	Fluct.low	All.light	Large	Light	8.2	6	Concealed	5
4	9/12/1991	9:15	Fluct.hi	Half.ltdk	Large	Light	8.2	6	Concealed	5
4	9/14/1991	9:23	Fluct.hi	Half.ltdk	Large	Light	8.3	6	Concealed	5
9	9/22/1991	7:40	Const.low	Half.ltdk	Large	Dark	8.4	6	Concealed	3
1	9/4/1991	11:36	Fluct.low	Half.ltdk	Large	Light	8.4	6	Concealed	6
3	9/11/1991	13:30	Fluct.low	All.dark	Large	Dark	8.5	6	Concealed	3
5	9/15/1991	7:35	Fluct.hi	All.light	Large	Light	8.5	6	Concealed	5
2	9/7/1991	11:35	Fluct.low	All.light	Large	Light	8.5	6	Concealed	6
3	9/9/1991	12:55	Fluct.low	All.dark	Large	Dark	8.6	6	Concealed	2
4	9/14/1991	7:10	Fluct.hi	Half.ltdk	Large	Dark	8.6	6	Concealed	2
1	9/5/1991	12:30	Fluct.low	Half.ltdk	Large	Light	8.7	6	Concealed	6
2	9/8/1991	11:30	Fluct.low	All.light	Large	Light	8.8	6	Concealed	4
3	9/10/1991	13:15	Fluct.low	All.dark	Large	Dark	8.9	6	Concealed	1
1	9/4/1991	12:15	Fluct.low	Half.ltdk	Large	Light	8.9	6	Concealed	5
4	9/12/1991	10:10	Fluct.hi	Half.ltdk	Large	Light	9	6	Concealed	5
1	9/3/1991	12:30	Fluct.low	Half.ltdk	Large	Light	9	6	Concealed	6
6	9/18/1991	8:50	Fluct.hi	All.dark	Large	Dark	9.1	6	Concealed	1
5	9/16/1991	7:50	Fluct.hi	All.light	Large	Light	9.1	6	Concealed	5
4	9/14/1991	9:50	Fluct.hi	Half.ltdk	Large	Light	9.1	6	Concealed	5
3	9/11/1991	13:55	Fluct.low	All.dark	Large	Dark	9.2	6	Concealed	3
2	9/6/1991	12:15	Fluct.low	All.light	Large	Light	9.2	6	Concealed	4
2	9/7/1991	12:15	Fluct.low	All.light	Large	Light	9.2	6	Concealed	5
5	9/16/1991	7:25	Fluct.hi	All.light	Large	Light	9.4	6	Concealed	5
4	9/13/1991	10:25	Fluct.hi	Half.ltdk	Large	Light	9.4	6	Concealed	3
3	9/9/1991	13:45	Fluct.low	All.dark	Large	Dark	9.6	6	Concealed	3
5	9/15/1991	10:30	Fluct.hi	All.light	Large	Light	9.6	6	Concealed	4
2	9/8/1991	12:15	Fluct.low	All.light	Large	Light	9.6	6	Concealed	3
1	9/4/1991	13:20	Fluct.low	Half.ltdk	Large	Light	9.8	6	Concealed	5
2	9/7/1991	13:10	Fluct.low	All.light	Large	Light	9.9	6	Concealed	4
4	9/14/1991	10:35	Fluct.hi	Half.ltdk	Large	Light	9.9	6	Concealed	4
1	9/3/1991	13:22	Fluct.low	Half.ltdk	Large	Light	9.9	6	Concealed	6
5	9/16/1991	11:15	Fluct.hi	All.light	Large	Light	10	6	Concealed	4
2	9/6/1991	13:10	Fluct.low	All.light	Large	Light	10	6	Concealed	4
3	9/10/1991	14:00	Fluct.low	All.dark	Large	Dark	10.1	6	Concealed	3
3	9/11/1991	14:40	Fluct.low	All.dark	Large	Dark	10.1	6	Concealed	2
1	9/5/1991	13:30	Fluct.low	Half.ltdk	Large	Light	10.1	6	Concealed	5
4	9/12/1991	11:00	Fluct.hi	Half.ltdk	Large	Light	10.2	6	Concealed	4
5	9/15/1991	11:05	Fluct.hi	All.light	Large	Light	10.3	6	Concealed	4
4	9/13/1991	11:07	Fluct.hi	Half.ltdk	Large	Light	10.3	6	Concealed	4
1	9/3/1991	14:04	Fluct.low	Half.ltdk	Large	Light	10.4	6	Concealed	6
3	9/9/1991	14:25	Fluct.low	All.dark	Large	Dark	10.5	6	Concealed	1
2	9/7/1991	13:55	Fluct.low	All.light	Large	Light	10.5	6	Concealed	5
1	9/4/1991	14:03	Fluct.low	Half.ltdk	Large	Light	10.5	6	Concealed	4
2	9/8/1991	13:15	Fluct.low	All.light	Large	Light	10.6	6	Concealed	4
2	9/6/1991	13:57	Fluct.low	All.light	Large	Light	10.7	6	Concealed	5
4	9/14/1991	11:10	Fluct.hi	Half.ltdk	Large	Light	10.8	6	Concealed	4
1	9/3/1991	14:47	Fluct.low	Half.ltdk	Large	Light	11	6	Concealed	6
3	9/11/1991	15:30	Fluct.low	All.dark	Large	Dark	11.1	6	Concealed	2
3	9/10/1991	14:45	Fluct.low	All.dark	Large	Dark	11.2	6	Concealed	2
4	9/14/1991	11:40	Fluct.hi	Half.ltdk	Large	Light	11.2	6	Concealed	4
3	9/10/1991	15:50	Fluct.low	All.dark	Large	Dark	11.3	6	Concealed	1
1	9/5/1991	14:55	Fluct.low	Half.ltdk	Large	Light	11.3	6	Concealed	4
5	9/15/1991	11:45	Fluct.hi	All.light	Large	Light	11.4	6	Concealed	5
2	9/8/1991	14:10	Fluct.low	All.light	Large	Light	11.4	6	Concealed	3
5	9/16/1991	12:35	Fluct.hi	All.light	Large	Light	11.5	6	Concealed	4
1	9/4/1991	14:50	Fluct.low	Half.ltdk	Large	Light	11.5	6	Concealed	4
2	9/6/1991	15:00	Fluct.low	All.light	Large	Light	11.6	6	Concealed	5
2	9/7/1991	15:00	Fluct.low	All.light	Large	Light	11.6	6	Concealed	5
4	9/14/1991	12:00	Fluct.hi	Half.ltdk	Large	Light	11.6	6	Concealed	5
4	9/12/1991	12:30	Fluct.hi	Half.ltdk	Large	Light	11.6	6	Concealed	4
1	9/3/1991	15:30	Fluct.low	Half.ltdk	Large	Light	11.6	6	Concealed	6
3	9/9/1991	16:20	Fluct.low	All.dark	Large	Dark	11.7	6	Concealed	2
1	9/5/1991	15:48	Fluct.low	Half.ltdk	Large	Light	11.7	6	Concealed	5
2	9/8/1991	14:45	Fluct.low	All.light	Large	Light	11.8	6	Concealed	3
5	9/16/1991	13:00	Fluct.hi	All.light	Large	Light	11.9	6	Concealed	3
3	9/9/1991	15:15	Fluct.low	All.dark	Large	Dark	12	6	Concealed	2
5	9/15/1991	12:25	Fluct.hi	All.light	Large	Light	12.2	6	Concealed	4
5	9/16/1991	13:25	Fluct.hi	All.light	Large	Light	12.2	6	Concealed	3
1	9/4/1991	15:40	Fluct.low	Half.ltdk	Large	Light	12.2	6	Concealed	4
4	9/13/1991	12:40	Fluct.hi	Half.ltdk	Large	Light	12.3	6	Concealed	5
4	9/14/1991	12:40	Fluct.hi	Half.ltdk	Large	Light	12.4	6	Concealed	4
4	9/12/1991	13:30	Fluct.hi	Half.ltdk	Large	Light	12.8	6	Concealed	4
5	9/15/1991	13:00	Fluct.hi	All.light	Large	Light	12.9	6	Concealed	4
6	9/18/1991	13:40	Fluct.hi	All.dark	Large	Dark	13.1	6	Concealed	1
4	9/13/1991	13:40	Fluct.hi	Half.ltdk	Large	Light	13.1	6	Concealed	4
5	9/16/1991	14:12	Fluct.hi	All.light	Large	Light	13.2	6	Concealed	3
5	9/15/1991	13:30	Fluct.hi	All.light	Large	Light	13.4	6	Concealed	4
4	9/12/1991	14:30	Fluct.hi	Half.ltdk	Large	Light	13.4	6	Concealed	4
4	9/13/1991	14:20	Fluct.hi	Half.ltdk	Large	Light	13.7	6	Concealed	4
5	9/15/1991	14:00	Fluct.hi	All.light	Large	Light	13.8	6	Concealed	4
6	9/17/1991	16:00	Fluct.hi	All.dark	Large	Dark	14.1	6	Concealed	1
7	9/19/1991	7:10	Const.hi	Half.ltdk	Large	Dark	14.1	6	Concealed	1
5	9/15/1991	14:20	Fluct.hi	All.light	Large	Light	14.1	6	Concealed	3
7	9/19/1991	8:35	Const.hi	Half.ltdk	Large	Light	14.2	6	Concealed	1
4	9/13/1991	15:00	Fluct.hi	Half.ltdk	Large	Light	14.2	6	Concealed	4
6	9/18/1991	14:55	Fluct.hi	All.dark	Large	Dark	14.3	6	Concealed	1
7	9/19/1991	9:00	Const.hi	Half.ltdk	Large	Light	14.3	6	Concealed	1
5	9/15/1991	14:50	Fluct.hi	All.light	Large	Light	14.4	6	Concealed	5
7	9/19/1991	9:27	Const.hi	Half.ltdk	Large	Light	14.4	6	Concealed	2
4	9/12/1991	15:30	Fluct.hi	Half.ltdk	Large	Light	14.4	6	Concealed	5
4	9/13/1991	15:30	Fluct.hi	Half.ltdk	Large	Light	14.4	6	Concealed	4
7	9/19/1991	10:20	Const.hi	Half.ltdk	Large	Light	14.5	6	Concealed	2
7	9/20/1991	9:16	Const.hi	Half.ltdk	Large	Light	14.5	6	Concealed	2
7	9/20/1991	10:32	Const.hi	Half.ltdk	Large	Light	14.6	6	Concealed	2
7	9/20/1991	11:20	Const.hi	Half.ltdk	Large	Light	14.6	6	Concealed	2
7	9/20/1991	12:15	Const.hi	Half.ltdk	Large	Light	14.6	6	Concealed	2
7	9/19/1991	11:05	Const.hi	Half.ltdk	Large	Light	14.7	6	Concealed	1
7	9/20/1991	13:17	Const.hi	Half.ltdk	Large	Light	14.7	6	Concealed	3
7	9/20/1991	15:05	Const.hi	Half.ltdk	Large	Light	14.7	6	Concealed	2
7	9/19/1991	12:40	Const.hi	Half.ltdk	Large	Light	14.8	6	Concealed	1
7	9/20/1991	14:12	Const.hi	Half.ltdk	Large	Light	14.8	6	Concealed	3
8	9/21/1991	13:05	Const.hi	All.light	Large	Light	14.9	6	Concealed	2
8	9/21/1991	7:55	Const.hi	All.light	Large	Light	14.9	6	Concealed	2
8	9/21/1991	8:55	Const.hi	All.light	Large	Light	14.9	6	Concealed	2
8	9/21/1991	9:50	Const.hi	All.light	Large	Light	14.9	6	Concealed	2
7	9/19/1991	13:30	Const.hi	Half.ltdk	Large	Light	14.9	6	Concealed	2
7	9/19/1991	14:05	Const.hi	Half.ltdk	Large	Light	14.9	6	Concealed	2
7	9/19/1991	15:10	Const.hi	Half.ltdk	Large	Light	14.9	6	Concealed	1
7	9/19/1991	16:15	Const.hi	Half.ltdk	Large	Light	14.9	6	Concealed	1
8	9/21/1991	10:30	Const.hi	All.light	Large	Light	15	6	Concealed	1
8	9/21/1991	11:30	Const.hi	All.light	Large	Light	15	6	Concealed	2
8	9/21/1991	12:20	Const.hi	All.light	Large	Light	15	6	Concealed	2
8	9/21/1991	13:35	Const.hi	All.light	Large	Light	15	6	Concealed	2
8	9/21/1991	14:20	Const.hi	All.light	Large	Light	15	6	Concealed	3
8	9/21/1991	15:05	Const.hi	All.light	Large	Light	15	6	Concealed	2
3	9/11/1991	7:10	Fluct.low	All.dark	Small	Dark	3.8	7	Concealed	2
3	9/10/1991	7:25	Fluct.low	All.dark	Small	Dark	3.9	7	Concealed	1
1	9/4/1991	7:05	Fluct.low	Half.ltdk	Small	Dark	4	7	Concealed	1
1	9/4/1991	7:52	Fluct.low	Half.ltdk	Small	Dark	4	7	Concealed	1
1	9/4/1991	8:04	Fluct.low	Half.ltdk	Small	Dawn	4	7	Concealed	3
3	9/10/1991	8:07	Fluct.low	All.dark	Small	Dark	4.1	7	Concealed	1
1	9/5/1991	7:50	Fluct.low	Half.ltdk	Small	Dark	4.1	7	Concealed	1
1	9/5/1991	8:02	Fluct.low	Half.ltdk	Small	Dawn	4.1	7	Concealed	1
3	9/11/1991	8:00	Fluct.low	All.dark	Small	Dark	4.2	7	Concealed	1
1	9/4/1991	8:55	Fluct.low	Half.ltdk	Small	Light	4.4	7	Concealed	5
1	9/5/1991	8:45	Fluct.low	Half.ltdk	Small	Light	4.5	7	Concealed	5
1	9/3/1991	8:00	Fluct.low	Half.ltdk	Small	Dawn	4.7	7	Concealed	3
1	9/3/1991	8:40	Fluct.low	Half.ltdk	Small	Light	4.7	7	Concealed	4
3	9/9/1991	8:47	Fluct.low	All.dark	Small	Dark	4.8	7	Concealed	1
3	9/11/1991	9:00	Fluct.low	All.dark	Small	Dark	4.8	7	Concealed	1
1	9/3/1991	7:10	Fluct.low	Half.ltdk	Small	Dark	5	7	Concealed	2
2	9/8/1991	8:00	Fluct.low	All.light	Small	Light	5	7	Concealed	4
3	9/9/1991	9:10	Fluct.low	All.dark	Small	Dark	5.1	7	Concealed	1
2	9/6/1991	8:05	Fluct.low	All.light	Small	Light	5.1	7	Concealed	4
2	9/7/1991	8:10	Fluct.low	All.light	Small	Light	5.1	7	Concealed	5
2	9/6/1991	7:00	Fluct.low	All.light	Small	Light	5.2	7	Concealed	4
1	9/3/1991	9:25	Fluct.low	Half.ltdk	Small	Light	5.2	7	Concealed	4
1	9/5/1991	9:30	Fluct.low	Half.ltdk	Small	Light	5.3	7	Concealed	5
3	9/10/1991	9:55	Fluct.low	All.dark	Small	Dark	5.4	7	Concealed	1
2	9/6/1991	9:15	Fluct.low	All.light	Small	Light	5.5	7	Concealed	3
2	9/7/1991	9:00	Fluct.low	All.light	Small	Light	5.6	7	Concealed	5
1	9/3/1991	10:15	Fluct.low	Half.ltdk	Small	Light	6.1	7	Concealed	5
2	9/8/1991	9:05	Fluct.low	All.light	Small	Light	6.2	7	Concealed	4
1	9/5/1991	10:25	Fluct.low	Half.ltdk	Small	Light	6.3	7	Concealed	3
3	9/10/1991	11:20	Fluct.low	All.dark	Small	Dark	6.4	7	Concealed	1
2	9/7/1991	9:45	Fluct.low	All.light	Small	Light	6.5	7	Concealed	3
9	9/22/1991	10:05	Const.low	Half.ltdk	Small	Light	6.8	7	Concealed	3
9	9/22/1991	10:35	Const.low	Half.ltdk	Small	Light	6.8	7	Concealed	3
9	9/22/1991	9:30	Const.low	Half.ltdk	Small	Light	6.8	7	Concealed	2
2	9/6/1991	10:30	Fluct.low	All.light	Small	Light	6.9	7	Concealed	4
4	9/14/1991	8:05	Fluct.hi	Half.ltdk	Small	Dawn	7.1	7	Concealed	4
9	9/22/1991	11:25	Const.low	Half.ltdk	Small	Light	7.1	7	Concealed	1
9	9/22/1991	8:55	Const.low	Half.ltdk	Small	Light	7.1	7	Concealed	2
5	9/15/1991	9:00	Fluct.hi	All.light	Small	Light	7.2	7	Concealed	5
9	9/22/1991	12:07	Const.low	Half.ltdk	Small	Light	7.2	7	Concealed	2
4	9/14/1991	8:35	Fluct.hi	Half.ltdk	Small	Light	7.2	7	Concealed	4
1	9/4/1991	10:30	Fluct.low	Half.ltdk	Small	Light	7.2	7	Concealed	4
1	9/5/1991	11:15	Fluct.low	Half.ltdk	Small	Light	7.2	7	Concealed	4
5	9/16/1991	9:00	Fluct.hi	All.light	Small	Light	7.3	7	Concealed	3
9	9/22/1991	13:15	Const.low	Half.ltdk	Small	Light	7.3	7	Concealed	2
4	9/13/1991	7:45	Fluct.hi	Half.ltdk	Small	Dark	7.4	7	Concealed	2
10	9/23/1991	15:00	Const.low	All.light	Small	Light	7.4	7	Concealed	1
4	9/13/1991	8:30	Fluct.hi	Half.ltdk	Small	Light	7.4	7	Concealed	1
10	9/23/1991	12:55	Const.low	All.light	Small	Light	7.5	7	Concealed	1
10	9/23/1991	13:35	Const.low	All.light	Small	Light	7.5	7	Concealed	2
10	9/23/1991	15:30	Const.low	All.light	Small	Light	7.5	7	Concealed	2
5	9/15/1991	8:30	Fluct.hi	All.light	Small	Light	7.5	7	Concealed	4
9	9/22/1991	14:30	Const.low	Half.ltdk	Small	Light	7.5	7	Concealed	2
9	9/22/1991	15:00	Const.low	Half.ltdk	Small	Light	7.5	7	Concealed	2
1	9/3/1991	11:18	Fluct.low	Half.ltdk	Small	Light	7.5	7	Concealed	5
10	9/23/1991	11:00	Const.low	All.light	Small	Light	7.6	7	Concealed	1
10	9/23/1991	9:15	Const.low	All.light	Small	Light	7.6	7	Concealed	2
10	9/23/1991	9:47	Const.low	All.light	Small	Light	7.6	7	Concealed	1
2	9/8/1991	10:25	Fluct.low	All.light	Small	Light	7.6	7	Concealed	1
4	9/12/1991	8:20	Fluct.hi	Half.ltdk	Small	Light	7.6	7	Concealed	1
10	9/23/1991	8:20	Const.low	All.light	Small	Light	7.7	7	Concealed	2
2	9/6/1991	11:10	Fluct.low	All.light	Small	Light	7.7	7	Concealed	3
10	9/23/1991	7:00	Const.low	All.light	Small	Light	7.8	7	Concealed	4
10	9/23/1991	7:42	Const.low	All.light	Small	Light	7.8	7	Concealed	2
3	9/11/1991	12:45	Fluct.low	All.dark	Small	Dark	8	7	Concealed	2
4	9/13/1991	9:15	Fluct.hi	Half.ltdk	Small	Light	8	7	Concealed	1
5	9/16/1991	8:30	Fluct.hi	All.light	Small	Light	8.1	7	Concealed	5
5	9/15/1991	9:45	Fluct.hi	All.light	Small	Light	8.1	7	Concealed	3
2	9/8/1991	11:00	Fluct.low	All.light	Small	Light	8.2	7	Concealed	1
4	9/12/1991	9:15	Fluct.hi	Half.ltdk	Small	Light	8.2	7	Concealed	1
4	9/14/1991	9:23	Fluct.hi	Half.ltdk	Small	Light	8.3	7	Concealed	1
1	9/4/1991	11:36	Fluct.low	Half.ltdk	Small	Light	8.4	7	Concealed	5
5	9/15/1991	7:35	Fluct.hi	All.light	Small	Light	8.5	7	Concealed	2
2	9/7/1991	11:35	Fluct.low	All.light	Small	Light	8.5	7	Concealed	1
6	9/18/1991	6:55	Fluct.hi	All.dark	Small	Dark	8.6	7	Concealed	1
1	9/5/1991	12:30	Fluct.low	Half.ltdk	Small	Light	8.7	7	Concealed	4
2	9/8/1991	11:30	Fluct.low	All.light	Small	Light	8.8	7	Concealed	1
3	9/10/1991	13:15	Fluct.low	All.dark	Small	Dark	8.9	7	Concealed	1
1	9/4/1991	12:15	Fluct.low	Half.ltdk	Small	Light	8.9	7	Concealed	2
4	9/12/1991	10:10	Fluct.hi	Half.ltdk	Small	Light	9	7	Concealed	1
1	9/3/1991	12:30	Fluct.low	Half.ltdk	Small	Light	9	7	Concealed	5
5	9/16/1991	7:50	Fluct.hi	All.light	Small	Light	9.1	7	Concealed	3
4	9/14/1991	9:50	Fluct.hi	Half.ltdk	Small	Light	9.1	7	Concealed	3
5	9/16/1991	7:25	Fluct.hi	All.light	Small	Light	9.4	7	Concealed	4
5	9/15/1991	10:30	Fluct.hi	All.light	Small	Light	9.6	7	Concealed	2
2	9/8/1991	12:15	Fluct.low	All.light	Small	Light	9.6	7	Concealed	1
1	9/4/1991	13:20	Fluct.low	Half.ltdk	Small	Light	9.8	7	Concealed	1
4	9/14/1991	10:35	Fluct.hi	Half.ltdk	Small	Light	9.9	7	Concealed	2
1	9/3/1991	13:22	Fluct.low	Half.ltdk	Small	Light	9.9	7	Concealed	5
5	9/16/1991	11:15	Fluct.hi	All.light	Small	Light	10	7	Concealed	2
3	9/10/1991	14:00	Fluct.low	All.dark	Small	Dark	10.1	7	Concealed	1
1	9/5/1991	13:30	Fluct.low	Half.ltdk	Small	Light	10.1	7	Concealed	2
4	9/12/1991	11:00	Fluct.hi	Half.ltdk	Small	Light	10.2	7	Concealed	2
5	9/15/1991	11:05	Fluct.hi	All.light	Small	Light	10.3	7	Concealed	1
1	9/3/1991	14:04	Fluct.low	Half.ltdk	Small	Light	10.4	7	Concealed	5
2	9/7/1991	13:55	Fluct.low	All.light	Small	Light	10.5	7	Concealed	1
1	9/4/1991	14:03	Fluct.low	Half.ltdk	Small	Light	10.5	7	Concealed	3
2	9/8/1991	13:15	Fluct.low	All.light	Small	Light	10.6	7	Concealed	1
2	9/6/1991	13:57	Fluct.low	All.light	Small	Light	10.7	7	Concealed	2
4	9/14/1991	11:10	Fluct.hi	Half.ltdk	Small	Light	10.8	7	Concealed	1
1	9/3/1991	14:47	Fluct.low	Half.ltdk	Small	Light	11	7	Concealed	3
3	9/11/1991	15:30	Fluct.low	All.dark	Small	Dark	11.1	7	Concealed	1
3	9/10/1991	14:45	Fluct.low	All.dark	Small	Dark	11.2	7	Concealed	1
4	9/14/1991	11:40	Fluct.hi	Half.ltdk	Small	Light	11.2	7	Concealed	1
3	9/10/1991	15:50	Fluct.low	All.dark	Small	Dark	11.3	7	Concealed	2
1	9/5/1991	14:55	Fluct.low	Half.ltdk	Small	Light	11.3	7	Concealed	1
5	9/15/1991	11:45	Fluct.hi	All.light	Small	Light	11.4	7	Concealed	1
2	9/8/1991	14:10	Fluct.low	All.light	Small	Light	11.4	7	Concealed	2
5	9/16/1991	12:35	Fluct.hi	All.light	Small	Light	11.5	7	Concealed	1
1	9/4/1991	14:50	Fluct.low	Half.ltdk	Small	Light	11.5	7	Concealed	1
2	9/7/1991	15:00	Fluct.low	All.light	Small	Light	11.6	7	Concealed	1
4	9/14/1991	12:00	Fluct.hi	Half.ltdk	Small	Light	11.6	7	Concealed	1
4	9/12/1991	12:30	Fluct.hi	Half.ltdk	Small	Light	11.6	7	Concealed	4
1	9/3/1991	15:30	Fluct.low	Half.ltdk	Small	Light	11.6	7	Concealed	3
1	9/5/1991	15:48	Fluct.low	Half.ltdk	Small	Light	11.7	7	Concealed	1
2	9/8/1991	14:45	Fluct.low	All.light	Small	Light	11.8	7	Concealed	1
5	9/16/1991	13:00	Fluct.hi	All.light	Small	Light	11.9	7	Concealed	2
5	9/16/1991	13:25	Fluct.hi	All.light	Small	Light	12.2	7	Concealed	2
1	9/4/1991	15:40	Fluct.low	Half.ltdk	Small	Light	12.2	7	Concealed	1
4	9/13/1991	12:40	Fluct.hi	Half.ltdk	Small	Light	12.3	7	Concealed	2
4	9/14/1991	12:40	Fluct.hi	Half.ltdk	Small	Light	12.4	7	Concealed	1
4	9/12/1991	13:30	Fluct.hi	Half.ltdk	Small	Light	12.8	7	Concealed	3
5	9/15/1991	13:00	Fluct.hi	All.light	Small	Light	12.9	7	Concealed	1
6	9/18/1991	13:40	Fluct.hi	All.dark	Small	Dark	13.1	7	Concealed	1
6	9/17/1991	15:05	Fluct.hi	All.dark	Small	Dark	13.1	7	Concealed	1
4	9/13/1991	13:40	Fluct.hi	Half.ltdk	Small	Light	13.1	7	Concealed	1
5	9/16/1991	14:12	Fluct.hi	All.light	Small	Light	13.2	7	Concealed	2
5	9/15/1991	13:30	Fluct.hi	All.light	Small	Light	13.4	7	Concealed	1
4	9/12/1991	14:30	Fluct.hi	Half.ltdk	Small	Light	13.4	7	Concealed	2
6	9/17/1991	15:30	Fluct.hi	All.dark	Small	Dark	13.6	7	Concealed	1
4	9/13/1991	14:20	Fluct.hi	Half.ltdk	Small	Light	13.7	7	Concealed	1
5	9/15/1991	14:00	Fluct.hi	All.light	Small	Light	13.8	7	Concealed	2
5	9/15/1991	14:20	Fluct.hi	All.light	Small	Light	14.1	7	Concealed	3
5	9/16/1991	14:55	Fluct.hi	All.light	Small	Light	14.1	7	Concealed	2
7	9/19/1991	8:35	Const.hi	Half.ltdk	Small	Light	14.2	7	Concealed	1
4	9/13/1991	15:00	Fluct.hi	Half.ltdk	Small	Light	14.2	7	Concealed	1
7	9/19/1991	9:00	Const.hi	Half.ltdk	Small	Light	14.3	7	Concealed	2
5	9/15/1991	14:50	Fluct.hi	All.light	Small	Light	14.4	7	Concealed	3
7	9/20/1991	8:10	Const.hi	Half.ltdk	Small	Light	14.4	7	Concealed	1
7	9/19/1991	9:27	Const.hi	Half.ltdk	Small	Light	14.4	7	Concealed	1
4	9/13/1991	15:30	Fluct.hi	Half.ltdk	Small	Light	14.4	7	Concealed	2
7	9/19/1991	10:20	Const.hi	Half.ltdk	Small	Light	14.5	7	Concealed	2
7	9/20/1991	9:16	Const.hi	Half.ltdk	Small	Light	14.5	7	Concealed	2
6	9/18/1991	15:15	Fluct.hi	All.dark	Small	Dark	14.6	7	Concealed	1
7	9/20/1991	10:32	Const.hi	Half.ltdk	Small	Light	14.6	7	Concealed	2
7	9/20/1991	11:20	Const.hi	Half.ltdk	Small	Light	14.6	7	Concealed	2
7	9/20/1991	12:15	Const.hi	Half.ltdk	Small	Light	14.6	7	Concealed	1
7	9/19/1991	11:05	Const.hi	Half.ltdk	Small	Light	14.7	7	Concealed	1
7	9/20/1991	13:17	Const.hi	Half.ltdk	Small	Light	14.7	7	Concealed	2
7	9/19/1991	12:40	Const.hi	Half.ltdk	Small	Light	14.8	7	Concealed	1
7	9/20/1991	14:12	Const.hi	Half.ltdk	Small	Light	14.8	7	Concealed	1
8	9/21/1991	13:05	Const.hi	All.light	Small	Light	14.9	7	Concealed	1
7	9/19/1991	13:30	Const.hi	Half.ltdk	Small	Light	14.9	7	Concealed	2
7	9/19/1991	14:05	Const.hi	Half.ltdk	Small	Light	14.9	7	Concealed	1
7	9/19/1991	15:10	Const.hi	Half.ltdk	Small	Light	14.9	7	Concealed	2
7	9/19/1991	16:15	Const.hi	Half.ltdk	Small	Light	14.9	7	Concealed	2
8	9/21/1991	13:35	Const.hi	All.light	Small	Light	15	7	Concealed	1
8	9/21/1991	14:20	Const.hi	All.light	Small	Light	15	7	Concealed	2
3	9/11/1991	7:10	Fluct.low	All.dark	Small	Dark	3.8	8	Concealed	1
3	9/10/1991	7:25	Fluct.low	All.dark	Small	Dark	3.9	8	Concealed	1
1	9/4/1991	7:05	Fluct.low	Half.ltdk	Small	Dark	4	8	Concealed	3
1	9/4/1991	7:52	Fluct.low	Half.ltdk	Small	Dark	4	8	Concealed	1
1	9/4/1991	8:04	Fluct.low	Half.ltdk	Small	Dawn	4	8	Concealed	1
1	9/5/1991	7:05	Fluct.low	Half.ltdk	Small	Dark	4.1	8	Concealed	1
1	9/5/1991	7:50	Fluct.low	Half.ltdk	Small	Dark	4.1	8	Concealed	1
1	9/5/1991	8:02	Fluct.low	Half.ltdk	Small	Dawn	4.1	8	Concealed	1
3	9/9/1991	7:25	Fluct.low	All.dark	Small	Dark	4.2	8	Concealed	2
3	9/9/1991	8:00	Fluct.low	All.dark	Small	Dark	4.4	8	Concealed	1
1	9/4/1991	8:55	Fluct.low	Half.ltdk	Small	Light	4.4	8	Concealed	4
1	9/5/1991	8:45	Fluct.low	Half.ltdk	Small	Light	4.5	8	Concealed	2
1	9/3/1991	8:00	Fluct.low	Half.ltdk	Small	Dawn	4.7	8	Concealed	1
1	9/3/1991	8:40	Fluct.low	Half.ltdk	Small	Light	4.7	8	Concealed	3
3	9/11/1991	9:00	Fluct.low	All.dark	Small	Dark	4.8	8	Concealed	1
1	9/3/1991	7:10	Fluct.low	Half.ltdk	Small	Dark	5	8	Concealed	2
2	9/8/1991	8:00	Fluct.low	All.light	Small	Light	5	8	Concealed	3
3	9/9/1991	9:10	Fluct.low	All.dark	Small	Dark	5.1	8	Concealed	1
2	9/6/1991	8:05	Fluct.low	All.light	Small	Light	5.1	8	Concealed	3
2	9/7/1991	8:10	Fluct.low	All.light	Small	Light	5.1	8	Concealed	3
2	9/6/1991	7:00	Fluct.low	All.light	Small	Light	5.2	8	Concealed	4
1	9/3/1991	9:25	Fluct.low	Half.ltdk	Small	Light	5.2	8	Concealed	5
1	9/5/1991	9:30	Fluct.low	Half.ltdk	Small	Light	5.3	8	Concealed	2
2	9/6/1991	9:15	Fluct.low	All.light	Small	Light	5.5	8	Concealed	4
2	9/7/1991	9:00	Fluct.low	All.light	Small	Light	5.6	8	Concealed	3
3	9/9/1991	10:25	Fluct.low	All.dark	Small	Dark	5.8	8	Concealed	1
3	9/10/1991	10:50	Fluct.low	All.dark	Small	Dark	5.9	8	Concealed	1
1	9/3/1991	10:15	Fluct.low	Half.ltdk	Small	Light	6.1	8	Concealed	5
2	9/8/1991	9:05	Fluct.low	All.light	Small	Light	6.2	8	Concealed	2
1	9/5/1991	10:25	Fluct.low	Half.ltdk	Small	Light	6.3	8	Concealed	2
3	9/9/1991	11:10	Fluct.low	All.dark	Small	Dark	6.4	8	Concealed	1
2	9/7/1991	9:45	Fluct.low	All.light	Small	Light	6.5	8	Concealed	3
9	9/22/1991	10:05	Const.low	Half.ltdk	Small	Light	6.8	8	Concealed	1
9	9/22/1991	10:35	Const.low	Half.ltdk	Small	Light	6.8	8	Concealed	1
9	9/22/1991	9:30	Const.low	Half.ltdk	Small	Light	6.8	8	Concealed	1
2	9/6/1991	10:30	Fluct.low	All.light	Small	Light	6.9	8	Concealed	4
2	9/8/1991	9:50	Fluct.low	All.light	Small	Light	6.9	8	Concealed	2
5	9/15/1991	9:00	Fluct.hi	All.light	Small	Light	7.2	8	Concealed	1
9	9/22/1991	12:07	Const.low	Half.ltdk	Small	Light	7.2	8	Concealed	3
4	9/14/1991	8:35	Fluct.hi	Half.ltdk	Small	Light	7.2	8	Concealed	2
1	9/4/1991	10:30	Fluct.low	Half.ltdk	Small	Light	7.2	8	Concealed	2
1	9/5/1991	11:15	Fluct.low	Half.ltdk	Small	Light	7.2	8	Concealed	2
5	9/16/1991	9:00	Fluct.hi	All.light	Small	Light	7.3	8	Concealed	1
9	9/22/1991	13:15	Const.low	Half.ltdk	Small	Light	7.3	8	Concealed	2
10	9/23/1991	15:00	Const.low	All.light	Small	Light	7.4	8	Concealed	2
4	9/13/1991	8:30	Fluct.hi	Half.ltdk	Small	Light	7.4	8	Concealed	1
10	9/23/1991	12:55	Const.low	All.light	Small	Light	7.5	8	Concealed	2
10	9/23/1991	13:35	Const.low	All.light	Small	Light	7.5	8	Concealed	2
10	9/23/1991	15:30	Const.low	All.light	Small	Light	7.5	8	Concealed	2
5	9/15/1991	8:30	Fluct.hi	All.light	Small	Light	7.5	8	Concealed	1
2	9/7/1991	10:40	Fluct.low	All.light	Small	Light	7.5	8	Concealed	2
9	9/22/1991	14:30	Const.low	Half.ltdk	Small	Light	7.5	8	Concealed	2
9	9/22/1991	15:00	Const.low	Half.ltdk	Small	Light	7.5	8	Concealed	2
1	9/3/1991	11:18	Fluct.low	Half.ltdk	Small	Light	7.5	8	Concealed	5
10	9/23/1991	11:00	Const.low	All.light	Small	Light	7.6	8	Concealed	2
10	9/23/1991	9:15	Const.low	All.light	Small	Light	7.6	8	Concealed	2
10	9/23/1991	9:47	Const.low	All.light	Small	Light	7.6	8	Concealed	2
2	9/8/1991	10:25	Fluct.low	All.light	Small	Light	7.6	8	Concealed	1
9	9/22/1991	8:10	Const.low	Half.ltdk	Small	Dawn	7.7	8	Concealed	1
10	9/23/1991	8:20	Const.low	All.light	Small	Light	7.7	8	Concealed	2
2	9/6/1991	11:10	Fluct.low	All.light	Small	Light	7.7	8	Concealed	2
10	9/23/1991	7:00	Const.low	All.light	Small	Light	7.8	8	Concealed	2
10	9/23/1991	7:42	Const.low	All.light	Small	Light	7.8	8	Concealed	1
2	9/7/1991	11:10	Fluct.low	All.light	Small	Light	8	8	Concealed	2
5	9/16/1991	8:30	Fluct.hi	All.light	Small	Light	8.1	8	Concealed	2
5	9/15/1991	9:45	Fluct.hi	All.light	Small	Light	8.1	8	Concealed	1
2	9/8/1991	11:00	Fluct.low	All.light	Small	Light	8.2	8	Concealed	2
4	9/14/1991	9:23	Fluct.hi	Half.ltdk	Small	Light	8.3	8	Concealed	2
1	9/4/1991	11:36	Fluct.low	Half.ltdk	Small	Light	8.4	8	Concealed	1
2	9/7/1991	11:35	Fluct.low	All.light	Small	Light	8.5	8	Concealed	2
6	9/18/1991	6:55	Fluct.hi	All.dark	Small	Dark	8.6	8	Concealed	1
1	9/5/1991	12:30	Fluct.low	Half.ltdk	Small	Light	8.7	8	Concealed	2
2	9/8/1991	11:30	Fluct.low	All.light	Small	Light	8.8	8	Concealed	1
1	9/4/1991	12:15	Fluct.low	Half.ltdk	Small	Light	8.9	8	Concealed	1
1	9/3/1991	12:30	Fluct.low	Half.ltdk	Small	Light	9	8	Concealed	5
5	9/16/1991	7:50	Fluct.hi	All.light	Small	Light	9.1	8	Concealed	1
4	9/14/1991	9:50	Fluct.hi	Half.ltdk	Small	Light	9.1	8	Concealed	1
2	9/6/1991	12:15	Fluct.low	All.light	Small	Light	9.2	8	Concealed	1
2	9/7/1991	12:15	Fluct.low	All.light	Small	Light	9.2	8	Concealed	1
5	9/16/1991	7:25	Fluct.hi	All.light	Small	Light	9.4	8	Concealed	1
5	9/15/1991	10:30	Fluct.hi	All.light	Small	Light	9.6	8	Concealed	1
2	9/7/1991	13:10	Fluct.low	All.light	Small	Light	9.9	8	Concealed	2
4	9/14/1991	10:35	Fluct.hi	Half.ltdk	Small	Light	9.9	8	Concealed	1
1	9/3/1991	13:22	Fluct.low	Half.ltdk	Small	Light	9.9	8	Concealed	5
5	9/16/1991	11:15	Fluct.hi	All.light	Small	Light	10	8	Concealed	1
2	9/6/1991	13:10	Fluct.low	All.light	Small	Light	10	8	Concealed	1
1	9/5/1991	13:30	Fluct.low	Half.ltdk	Small	Light	10.1	8	Concealed	2
5	9/15/1991	11:05	Fluct.hi	All.light	Small	Light	10.3	8	Concealed	1
4	9/13/1991	11:07	Fluct.hi	Half.ltdk	Small	Light	10.3	8	Concealed	1
1	9/3/1991	14:04	Fluct.low	Half.ltdk	Small	Light	10.4	8	Concealed	4
6	9/18/1991	9:30	Fluct.hi	All.dark	Small	Dark	10.5	8	Concealed	1
2	9/6/1991	13:57	Fluct.low	All.light	Small	Light	10.7	8	Concealed	1
4	9/14/1991	11:10	Fluct.hi	Half.ltdk	Small	Light	10.8	8	Concealed	2
1	9/3/1991	14:47	Fluct.low	Half.ltdk	Small	Light	11	8	Concealed	4
3	9/10/1991	14:45	Fluct.low	All.dark	Small	Dark	11.2	8	Concealed	1
1	9/5/1991	14:55	Fluct.low	Half.ltdk	Small	Light	11.3	8	Concealed	1
5	9/15/1991	11:45	Fluct.hi	All.light	Small	Light	11.4	8	Concealed	1
5	9/16/1991	12:35	Fluct.hi	All.light	Small	Light	11.5	8	Concealed	1
2	9/6/1991	15:00	Fluct.low	All.light	Small	Light	11.6	8	Concealed	1
4	9/14/1991	12:00	Fluct.hi	Half.ltdk	Small	Light	11.6	8	Concealed	1
1	9/3/1991	15:30	Fluct.low	Half.ltdk	Small	Light	11.6	8	Concealed	2
1	9/5/1991	15:48	Fluct.low	Half.ltdk	Small	Light	11.7	8	Concealed	3
5	9/16/1991	13:00	Fluct.hi	All.light	Small	Light	11.9	8	Concealed	1
5	9/16/1991	13:25	Fluct.hi	All.light	Small	Light	12.2	8	Concealed	1
5	9/16/1991	14:12	Fluct.hi	All.light	Small	Light	13.2	8	Concealed	1
4	9/12/1991	14:30	Fluct.hi	Half.ltdk	Small	Light	13.4	8	Concealed	1
5	9/15/1991	14:00	Fluct.hi	All.light	Small	Light	13.8	8	Concealed	1
5	9/16/1991	14:55	Fluct.hi	All.light	Small	Light	14.1	8	Concealed	2
5	9/15/1991	14:50	Fluct.hi	All.light	Small	Light	14.4	8	Concealed	1
7	9/19/1991	9:27	Const.hi	Half.ltdk	Small	Light	14.4	8	Concealed	1
7	9/19/1991	10:20	Const.hi	Half.ltdk	Small	Light	14.5	8	Concealed	1
7	9/20/1991	9:16	Const.hi	Half.ltdk	Small	Light	14.5	8	Concealed	1
7	9/19/1991	11:05	Const.hi	Half.ltdk	Small	Light	14.7	8	Concealed	1
7	9/20/1991	13:17	Const.hi	Half.ltdk	Small	Light	14.7	8	Concealed	1
7	9/19/1991	12:40	Const.hi	Half.ltdk	Small	Light	14.8	8	Concealed	1
7	9/20/1991	14:12	Const.hi	Half.ltdk	Small	Light	14.8	8	Concealed	1
7	9/19/1991	13:30	Const.hi	Half.ltdk	Small	Light	14.9	8	Concealed	1
7	9/19/1991	14:05	Const.hi	Half.ltdk	Small	Light	14.9	8	Concealed	1
7	9/19/1991	15:10	Const.hi	Half.ltdk	Small	Light	14.9	8	Concealed	1
8	9/21/1991	15:05	Const.hi	All.light	Small	Light	15	8	Concealed	1
3	9/10/1991	7:25	Fluct.low	All.dark	Small	Dark	3.9	9	Concealed	1
1	9/4/1991	7:05	Fluct.low	Half.ltdk	Small	Dark	4	9	Concealed	1
1	9/4/1991	7:52	Fluct.low	Half.ltdk	Small	Dark	4	9	Concealed	1
3	9/10/1991	8:07	Fluct.low	All.dark	Small	Dark	4.1	9	Concealed	1
1	9/5/1991	7:50	Fluct.low	Half.ltdk	Small	Dark	4.1	9	Concealed	2
3	9/11/1991	8:00	Fluct.low	All.dark	Small	Dark	4.2	9	Concealed	1
1	9/4/1991	8:55	Fluct.low	Half.ltdk	Small	Light	4.4	9	Concealed	1
1	9/5/1991	8:45	Fluct.low	Half.ltdk	Small	Light	4.5	9	Concealed	1
1	9/3/1991	8:40	Fluct.low	Half.ltdk	Small	Light	4.7	9	Concealed	1
1	9/3/1991	7:10	Fluct.low	Half.ltdk	Small	Dark	5	9	Concealed	1
2	9/8/1991	8:00	Fluct.low	All.light	Small	Light	5	9	Concealed	1
2	9/6/1991	8:05	Fluct.low	All.light	Small	Light	5.1	9	Concealed	1
2	9/6/1991	7:00	Fluct.low	All.light	Small	Light	5.2	9	Concealed	1
1	9/3/1991	9:25	Fluct.low	Half.ltdk	Small	Light	5.2	9	Concealed	1
1	9/5/1991	9:30	Fluct.low	Half.ltdk	Small	Light	5.3	9	Concealed	1
3	9/10/1991	9:55	Fluct.low	All.dark	Small	Dark	5.4	9	Concealed	1
2	9/6/1991	9:15	Fluct.low	All.light	Small	Light	5.5	9	Concealed	1
1	9/3/1991	10:15	Fluct.low	Half.ltdk	Small	Light	6.1	9	Concealed	2
2	9/8/1991	9:05	Fluct.low	All.light	Small	Light	6.2	9	Concealed	1
1	9/5/1991	10:25	Fluct.low	Half.ltdk	Small	Light	6.3	9	Concealed	1
3	9/9/1991	11:10	Fluct.low	All.dark	Small	Dark	6.4	9	Concealed	1
3	9/11/1991	10:50	Fluct.low	All.dark	Small	Dark	6.5	9	Concealed	1
2	9/6/1991	10:30	Fluct.low	All.light	Small	Light	6.9	9	Concealed	1
2	9/8/1991	9:50	Fluct.low	All.light	Small	Light	6.9	9	Concealed	1
5	9/15/1991	9:00	Fluct.hi	All.light	Small	Light	7.2	9	Concealed	1
4	9/14/1991	8:35	Fluct.hi	Half.ltdk	Small	Light	7.2	9	Concealed	1
1	9/4/1991	10:30	Fluct.low	Half.ltdk	Small	Light	7.2	9	Concealed	2
1	9/5/1991	11:15	Fluct.low	Half.ltdk	Small	Light	7.2	9	Concealed	1
5	9/16/1991	9:00	Fluct.hi	All.light	Small	Light	7.3	9	Concealed	1
4	9/13/1991	7:45	Fluct.hi	Half.ltdk	Small	Dark	7.4	9	Concealed	2
10	9/23/1991	15:00	Const.low	All.light	Small	Light	7.4	9	Concealed	1
4	9/13/1991	8:30	Fluct.hi	Half.ltdk	Small	Light	7.4	9	Concealed	1
10	9/23/1991	12:55	Const.low	All.light	Small	Light	7.5	9	Concealed	1
10	9/23/1991	13:35	Const.low	All.light	Small	Light	7.5	9	Concealed	1
10	9/23/1991	15:30	Const.low	All.light	Small	Light	7.5	9	Concealed	1
5	9/15/1991	8:30	Fluct.hi	All.light	Small	Light	7.5	9	Concealed	1
1	9/3/1991	11:18	Fluct.low	Half.ltdk	Small	Light	7.5	9	Concealed	2
2	9/8/1991	10:25	Fluct.low	All.light	Small	Light	7.6	9	Concealed	1
4	9/13/1991	9:15	Fluct.hi	Half.ltdk	Small	Light	8	9	Concealed	1
5	9/16/1991	8:30	Fluct.hi	All.light	Small	Light	8.1	9	Concealed	1
5	9/15/1991	9:45	Fluct.hi	All.light	Small	Light	8.1	9	Concealed	1
2	9/8/1991	11:00	Fluct.low	All.light	Small	Light	8.2	9	Concealed	1
4	9/12/1991	9:15	Fluct.hi	Half.ltdk	Small	Light	8.2	9	Concealed	1
4	9/14/1991	9:23	Fluct.hi	Half.ltdk	Small	Light	8.3	9	Concealed	1
1	9/4/1991	11:36	Fluct.low	Half.ltdk	Small	Light	8.4	9	Concealed	1
5	9/15/1991	7:35	Fluct.hi	All.light	Small	Light	8.5	9	Concealed	1
4	9/14/1991	7:10	Fluct.hi	Half.ltdk	Small	Dark	8.6	9	Concealed	2
1	9/5/1991	12:30	Fluct.low	Half.ltdk	Small	Light	8.7	9	Concealed	1
2	9/8/1991	11:30	Fluct.low	All.light	Small	Light	8.8	9	Concealed	1
1	9/4/1991	12:15	Fluct.low	Half.ltdk	Small	Light	8.9	9	Concealed	1
4	9/12/1991	10:10	Fluct.hi	Half.ltdk	Small	Light	9	9	Concealed	1
1	9/3/1991	12:30	Fluct.low	Half.ltdk	Small	Light	9	9	Concealed	2
5	9/16/1991	7:50	Fluct.hi	All.light	Small	Light	9.1	9	Concealed	2
4	9/14/1991	9:50	Fluct.hi	Half.ltdk	Small	Light	9.1	9	Concealed	1
4	9/13/1991	10:25	Fluct.hi	Half.ltdk	Small	Light	9.4	9	Concealed	1
5	9/15/1991	10:30	Fluct.hi	All.light	Small	Light	9.6	9	Concealed	1
2	9/8/1991	12:15	Fluct.low	All.light	Small	Light	9.6	9	Concealed	1
1	9/4/1991	13:20	Fluct.low	Half.ltdk	Small	Light	9.8	9	Concealed	1
4	9/14/1991	10:35	Fluct.hi	Half.ltdk	Small	Light	9.9	9	Concealed	1
1	9/3/1991	13:22	Fluct.low	Half.ltdk	Small	Light	9.9	9	Concealed	1
5	9/16/1991	11:15	Fluct.hi	All.light	Small	Light	10	9	Concealed	1
4	9/12/1991	11:00	Fluct.hi	Half.ltdk	Small	Light	10.2	9	Concealed	1
4	9/13/1991	11:07	Fluct.hi	Half.ltdk	Small	Light	10.3	9	Concealed	1
1	9/3/1991	14:04	Fluct.low	Half.ltdk	Small	Light	10.4	9	Concealed	1
2	9/8/1991	13:15	Fluct.low	All.light	Small	Light	10.6	9	Concealed	1
1	9/3/1991	14:47	Fluct.low	Half.ltdk	Small	Light	11	9	Concealed	1
3	9/11/1991	15:30	Fluct.low	All.dark	Small	Dark	11.1	9	Concealed	1
3	9/10/1991	15:50	Fluct.low	All.dark	Small	Dark	11.3	9	Concealed	1
1	9/3/1991	15:30	Fluct.low	Half.ltdk	Small	Light	11.6	9	Concealed	1
1	9/5/1991	15:48	Fluct.low	Half.ltdk	Small	Light	11.7	9	Concealed	1
4	9/13/1991	12:40	Fluct.hi	Half.ltdk	Small	Light	12.3	9	Concealed	1
4	9/12/1991	14:30	Fluct.hi	Half.ltdk	Small	Light	13.4	9	Concealed	1
3	9/10/1991	7:25	Fluct.low	All.dark	Small	Dark	3.9	10	Concealed	1
1	9/4/1991	7:05	Fluct.low	Half.ltdk	Small	Dark	4	10	Concealed	2
1	9/4/1991	7:52	Fluct.low	Half.ltdk	Small	Dark	4	10	Concealed	1
1	9/4/1991	8:04	Fluct.low	Half.ltdk	Small	Dawn	4	10	Concealed	1
1	9/5/1991	7:05	Fluct.low	Half.ltdk	Small	Dark	4.1	10	Concealed	2
1	9/5/1991	7:50	Fluct.low	Half.ltdk	Small	Dark	4.1	10	Concealed	1
3	9/11/1991	8:00	Fluct.low	All.dark	Small	Dark	4.2	10	Concealed	2
3	9/9/1991	8:00	Fluct.low	All.dark	Small	Dark	4.4	10	Concealed	2
1	9/4/1991	8:55	Fluct.low	Half.ltdk	Small	Light	4.4	10	Concealed	1
1	9/5/1991	8:45	Fluct.low	Half.ltdk	Small	Light	4.5	10	Concealed	3
3	9/10/1991	9:05	Fluct.low	All.dark	Small	Dark	4.7	10	Concealed	3
1	9/3/1991	8:40	Fluct.low	Half.ltdk	Small	Light	4.7	10	Concealed	2
3	9/9/1991	8:47	Fluct.low	All.dark	Small	Dark	4.8	10	Concealed	1
3	9/11/1991	9:00	Fluct.low	All.dark	Small	Dark	4.8	10	Concealed	2
2	9/8/1991	8:00	Fluct.low	All.light	Small	Light	5	10	Concealed	3
2	9/6/1991	8:05	Fluct.low	All.light	Small	Light	5.1	10	Concealed	2
2	9/7/1991	8:10	Fluct.low	All.light	Small	Light	5.1	10	Concealed	2
2	9/6/1991	7:00	Fluct.low	All.light	Small	Light	5.2	10	Concealed	3
1	9/3/1991	9:25	Fluct.low	Half.ltdk	Small	Light	5.2	10	Concealed	2
1	9/5/1991	9:30	Fluct.low	Half.ltdk	Small	Light	5.3	10	Concealed	3
3	9/10/1991	9:55	Fluct.low	All.dark	Small	Dark	5.4	10	Concealed	1
2	9/6/1991	9:15	Fluct.low	All.light	Small	Light	5.5	10	Concealed	2
2	9/7/1991	9:00	Fluct.low	All.light	Small	Light	5.6	10	Concealed	3
3	9/9/1991	10:25	Fluct.low	All.dark	Small	Dark	5.8	10	Concealed	1
3	9/10/1991	10:50	Fluct.low	All.dark	Small	Dark	5.9	10	Concealed	2
1	9/3/1991	10:15	Fluct.low	Half.ltdk	Small	Light	6.1	10	Concealed	2
2	9/8/1991	9:05	Fluct.low	All.light	Small	Light	6.2	10	Concealed	3
1	9/5/1991	10:25	Fluct.low	Half.ltdk	Small	Light	6.3	10	Concealed	1
3	9/9/1991	11:10	Fluct.low	All.dark	Small	Dark	6.4	10	Concealed	2
3	9/10/1991	11:20	Fluct.low	All.dark	Small	Dark	6.4	10	Concealed	1
3	9/11/1991	10:50	Fluct.low	All.dark	Small	Dark	6.5	10	Concealed	1
2	9/7/1991	9:45	Fluct.low	All.light	Small	Light	6.5	10	Concealed	3
9	9/22/1991	10:05	Const.low	Half.ltdk	Small	Light	6.8	10	Concealed	1
9	9/22/1991	9:30	Const.low	Half.ltdk	Small	Light	6.8	10	Concealed	2
2	9/6/1991	10:30	Fluct.low	All.light	Small	Light	6.9	10	Concealed	1
2	9/8/1991	9:50	Fluct.low	All.light	Small	Light	6.9	10	Concealed	1
3	9/11/1991	11:15	Fluct.low	All.dark	Small	Dark	7	10	Concealed	2
4	9/14/1991	8:05	Fluct.hi	Half.ltdk	Small	Dawn	7.1	10	Concealed	2
9	9/22/1991	8:55	Const.low	Half.ltdk	Small	Light	7.1	10	Concealed	1
5	9/15/1991	9:00	Fluct.hi	All.light	Small	Light	7.2	10	Concealed	1
9	9/22/1991	12:07	Const.low	Half.ltdk	Small	Light	7.2	10	Concealed	1
4	9/14/1991	8:35	Fluct.hi	Half.ltdk	Small	Light	7.2	10	Concealed	1
1	9/4/1991	10:30	Fluct.low	Half.ltdk	Small	Light	7.2	10	Concealed	2
4	9/13/1991	7:45	Fluct.hi	Half.ltdk	Small	Dark	7.4	10	Concealed	2
4	9/13/1991	8:30	Fluct.hi	Half.ltdk	Small	Light	7.4	10	Concealed	2
10	9/23/1991	13:35	Const.low	All.light	Small	Light	7.5	10	Concealed	1
5	9/15/1991	8:30	Fluct.hi	All.light	Small	Light	7.5	10	Concealed	1
2	9/7/1991	10:40	Fluct.low	All.light	Small	Light	7.5	10	Concealed	2
9	9/22/1991	14:30	Const.low	Half.ltdk	Small	Light	7.5	10	Concealed	1
1	9/3/1991	11:18	Fluct.low	Half.ltdk	Small	Light	7.5	10	Concealed	1
2	9/8/1991	10:25	Fluct.low	All.light	Small	Light	7.6	10	Concealed	1
4	9/12/1991	8:20	Fluct.hi	Half.ltdk	Small	Light	7.6	10	Concealed	1
9	9/22/1991	8:10	Const.low	Half.ltdk	Small	Dawn	7.7	10	Concealed	1
2	9/6/1991	11:10	Fluct.low	All.light	Small	Light	7.7	10	Concealed	2
10	9/23/1991	7:00	Const.low	All.light	Small	Light	7.8	10	Concealed	1
10	9/23/1991	7:42	Const.low	All.light	Small	Light	7.8	10	Concealed	1
2	9/7/1991	11:10	Fluct.low	All.light	Small	Light	8	10	Concealed	2
4	9/13/1991	9:15	Fluct.hi	Half.ltdk	Small	Light	8	10	Concealed	1
6	9/17/1991	8:37	Fluct.hi	All.dark	Small	Dark	8.1	10	Concealed	1
5	9/15/1991	9:45	Fluct.hi	All.light	Small	Light	8.1	10	Concealed	1
2	9/8/1991	11:00	Fluct.low	All.light	Small	Light	8.2	10	Concealed	1
4	9/14/1991	9:23	Fluct.hi	Half.ltdk	Small	Light	8.3	10	Concealed	1
9	9/22/1991	7:40	Const.low	Half.ltdk	Small	Dark	8.4	10	Concealed	1
1	9/4/1991	11:36	Fluct.low	Half.ltdk	Small	Light	8.4	10	Concealed	1
5	9/15/1991	7:35	Fluct.hi	All.light	Small	Light	8.5	10	Concealed	1
2	9/7/1991	11:35	Fluct.low	All.light	Small	Light	8.5	10	Concealed	1
6	9/18/1991	6:55	Fluct.hi	All.dark	Small	Dark	8.6	10	Concealed	1
3	9/10/1991	13:15	Fluct.low	All.dark	Small	Dark	8.9	10	Concealed	1
1	9/4/1991	12:15	Fluct.low	Half.ltdk	Small	Light	8.9	10	Concealed	2
4	9/14/1991	9:50	Fluct.hi	Half.ltdk	Small	Light	9.1	10	Concealed	1
2	9/6/1991	12:15	Fluct.low	All.light	Small	Light	9.2	10	Concealed	1
2	9/7/1991	12:15	Fluct.low	All.light	Small	Light	9.2	10	Concealed	4
4	9/13/1991	10:25	Fluct.hi	Half.ltdk	Small	Light	9.4	10	Concealed	1
6	9/17/1991	10:35	Fluct.hi	All.dark	Small	Dark	9.5	10	Concealed	1
3	9/9/1991	13:45	Fluct.low	All.dark	Small	Dark	9.6	10	Concealed	1
5	9/15/1991	10:30	Fluct.hi	All.light	Small	Light	9.6	10	Concealed	1
2	9/7/1991	13:10	Fluct.low	All.light	Small	Light	9.9	10	Concealed	2
4	9/14/1991	10:35	Fluct.hi	Half.ltdk	Small	Light	9.9	10	Concealed	1
1	9/3/1991	13:22	Fluct.low	Half.ltdk	Small	Light	9.9	10	Concealed	2
2	9/6/1991	13:10	Fluct.low	All.light	Small	Light	10	10	Concealed	1
3	9/11/1991	14:40	Fluct.low	All.dark	Small	Dark	10.1	10	Concealed	1
4	9/12/1991	11:00	Fluct.hi	Half.ltdk	Small	Light	10.2	10	Concealed	1
4	9/13/1991	11:07	Fluct.hi	Half.ltdk	Small	Light	10.3	10	Concealed	1
1	9/3/1991	14:04	Fluct.low	Half.ltdk	Small	Light	10.4	10	Concealed	1
3	9/9/1991	14:25	Fluct.low	All.dark	Small	Dark	10.5	10	Concealed	1
1	9/4/1991	14:03	Fluct.low	Half.ltdk	Small	Light	10.5	10	Concealed	1
2	9/6/1991	13:57	Fluct.low	All.light	Small	Light	10.7	10	Concealed	2
4	9/14/1991	11:10	Fluct.hi	Half.ltdk	Small	Light	10.8	10	Concealed	1
6	9/17/1991	12:50	Fluct.hi	All.dark	Small	Dark	10.9	10	Concealed	1
1	9/3/1991	14:47	Fluct.low	Half.ltdk	Small	Light	11	10	Concealed	1
3	9/11/1991	15:30	Fluct.low	All.dark	Small	Dark	11.1	10	Concealed	2
3	9/10/1991	14:45	Fluct.low	All.dark	Small	Dark	11.2	10	Concealed	2
4	9/14/1991	11:40	Fluct.hi	Half.ltdk	Small	Light	11.2	10	Concealed	1
5	9/16/1991	12:35	Fluct.hi	All.light	Small	Light	11.5	10	Concealed	1
2	9/6/1991	15:00	Fluct.low	All.light	Small	Light	11.6	10	Concealed	1
2	9/7/1991	15:00	Fluct.low	All.light	Small	Light	11.6	10	Concealed	1
1	9/3/1991	15:30	Fluct.low	Half.ltdk	Small	Light	11.6	10	Concealed	1
3	9/9/1991	15:15	Fluct.low	All.dark	Small	Dark	12	10	Concealed	1
6	9/17/1991	14:10	Fluct.hi	All.dark	Small	Dark	12.4	10	Concealed	1
4	9/13/1991	13:40	Fluct.hi	Half.ltdk	Small	Light	13.1	10	Concealed	1
6	9/17/1991	16:00	Fluct.hi	All.dark	Small	Dark	14.1	10	Concealed	1
5	9/16/1991	14:55	Fluct.hi	All.light	Small	Light	14.1	10	Concealed	1
7	9/20/1991	6:55	Const.hi	Half.ltdk	Small	Dark	14.4	10	Concealed	1
4	9/12/1991	15:30	Fluct.hi	Half.ltdk	Small	Light	14.4	10	Concealed	1
7	9/20/1991	10:32	Const.hi	Half.ltdk	Small	Light	14.6	10	Concealed	1
8	9/21/1991	13:05	Const.hi	All.light	Small	Light	14.9	10	Concealed	1
8	9/21/1991	7:55	Const.hi	All.light	Small	Light	14.9	10	Concealed	1
8	9/21/1991	14:20	Const.hi	All.light	Small	Light	15	10	Concealed	1
8	9/21/1991	15:05	Const.hi	All.light	Small	Light	15	10	Concealed	2
3	9/11/1991	7:10	Fluct.low	All.dark	Large	Dark	3.8	11	Concealed	2
3	9/10/1991	7:25	Fluct.low	All.dark	Large	Dark	3.9	11	Concealed	4
1	9/4/1991	7:05	Fluct.low	Half.ltdk	Large	Dark	4	11	Concealed	2
1	9/4/1991	7:52	Fluct.low	Half.ltdk	Large	Dark	4	11	Concealed	1
1	9/4/1991	8:04	Fluct.low	Half.ltdk	Large	Dawn	4	11	Concealed	3
3	9/10/1991	8:07	Fluct.low	All.dark	Large	Dark	4.1	11	Concealed	4
1	9/5/1991	7:05	Fluct.low	Half.ltdk	Large	Dark	4.1	11	Concealed	3
1	9/5/1991	7:50	Fluct.low	Half.ltdk	Large	Dark	4.1	11	Concealed	3
1	9/5/1991	8:02	Fluct.low	Half.ltdk	Large	Dawn	4.1	11	Concealed	3
3	9/9/1991	7:25	Fluct.low	All.dark	Large	Dark	4.2	11	Concealed	2
3	9/11/1991	8:00	Fluct.low	All.dark	Large	Dark	4.2	11	Concealed	4
3	9/9/1991	8:00	Fluct.low	All.dark	Large	Dark	4.4	11	Concealed	2
1	9/4/1991	8:55	Fluct.low	Half.ltdk	Large	Light	4.4	11	Concealed	6
1	9/5/1991	8:45	Fluct.low	Half.ltdk	Large	Light	4.5	11	Concealed	6
3	9/10/1991	9:05	Fluct.low	All.dark	Large	Dark	4.7	11	Concealed	1
1	9/3/1991	8:00	Fluct.low	Half.ltdk	Large	Dawn	4.7	11	Concealed	4
1	9/3/1991	8:40	Fluct.low	Half.ltdk	Large	Light	4.7	11	Concealed	6
3	9/9/1991	8:47	Fluct.low	All.dark	Large	Dark	4.8	11	Concealed	2
3	9/11/1991	9:00	Fluct.low	All.dark	Large	Dark	4.8	11	Concealed	2
1	9/3/1991	7:10	Fluct.low	Half.ltdk	Large	Dark	5	11	Concealed	3
2	9/8/1991	8:00	Fluct.low	All.light	Large	Light	5	11	Concealed	5
3	9/9/1991	9:10	Fluct.low	All.dark	Large	Dark	5.1	11	Concealed	1
2	9/6/1991	8:05	Fluct.low	All.light	Large	Light	5.1	11	Concealed	6
2	9/7/1991	8:10	Fluct.low	All.light	Large	Light	5.1	11	Concealed	6
2	9/6/1991	7:00	Fluct.low	All.light	Large	Light	5.2	11	Concealed	6
1	9/3/1991	9:25	Fluct.low	Half.ltdk	Large	Light	5.2	11	Concealed	6
1	9/5/1991	9:30	Fluct.low	Half.ltdk	Large	Light	5.3	11	Concealed	6
3	9/10/1991	9:55	Fluct.low	All.dark	Large	Dark	5.4	11	Concealed	3
2	9/6/1991	9:15	Fluct.low	All.light	Large	Light	5.5	11	Concealed	6
2	9/7/1991	9:00	Fluct.low	All.light	Large	Light	5.6	11	Concealed	6
3	9/10/1991	10:50	Fluct.low	All.dark	Large	Dark	5.9	11	Concealed	2
1	9/3/1991	10:15	Fluct.low	Half.ltdk	Large	Light	6.1	11	Concealed	6
2	9/8/1991	9:05	Fluct.low	All.light	Large	Light	6.2	11	Concealed	5
1	9/5/1991	10:25	Fluct.low	Half.ltdk	Large	Light	6.3	11	Concealed	6
3	9/9/1991	11:10	Fluct.low	All.dark	Large	Dark	6.4	11	Concealed	2
3	9/10/1991	11:20	Fluct.low	All.dark	Large	Dark	6.4	11	Concealed	1
3	9/11/1991	10:50	Fluct.low	All.dark	Large	Dark	6.5	11	Concealed	1
2	9/7/1991	9:45	Fluct.low	All.light	Large	Light	6.5	11	Concealed	6
9	9/22/1991	10:05	Const.low	Half.ltdk	Large	Light	6.8	11	Concealed	5
9	9/22/1991	10:35	Const.low	Half.ltdk	Large	Light	6.8	11	Concealed	5
9	9/22/1991	9:30	Const.low	Half.ltdk	Large	Light	6.8	11	Concealed	5
2	9/6/1991	10:30	Fluct.low	All.light	Large	Light	6.9	11	Concealed	5
2	9/8/1991	9:50	Fluct.low	All.light	Large	Light	6.9	11	Concealed	5
3	9/11/1991	11:15	Fluct.low	All.dark	Large	Dark	7	11	Concealed	2
4	9/14/1991	8:05	Fluct.hi	Half.ltdk	Large	Dawn	7.1	11	Concealed	1
9	9/22/1991	11:25	Const.low	Half.ltdk	Large	Light	7.1	11	Concealed	5
9	9/22/1991	8:55	Const.low	Half.ltdk	Large	Light	7.1	11	Concealed	4
5	9/15/1991	9:00	Fluct.hi	All.light	Large	Light	7.2	11	Concealed	5
9	9/22/1991	12:07	Const.low	Half.ltdk	Large	Light	7.2	11	Concealed	5
4	9/14/1991	8:35	Fluct.hi	Half.ltdk	Large	Light	7.2	11	Concealed	3
1	9/4/1991	10:30	Fluct.low	Half.ltdk	Large	Light	7.2	11	Concealed	6
1	9/5/1991	11:15	Fluct.low	Half.ltdk	Large	Light	7.2	11	Concealed	6
6	9/17/1991	7:20	Fluct.hi	All.dark	Large	Dark	7.3	11	Concealed	1
3	9/9/1991	11:55	Fluct.low	All.dark	Large	Dark	7.3	11	Concealed	2
5	9/16/1991	9:00	Fluct.hi	All.light	Large	Light	7.3	11	Concealed	5
9	9/22/1991	13:15	Const.low	Half.ltdk	Large	Light	7.3	11	Concealed	4
10	9/23/1991	15:00	Const.low	All.light	Large	Light	7.4	11	Concealed	3
4	9/13/1991	8:30	Fluct.hi	Half.ltdk	Large	Light	7.4	11	Concealed	2
10	9/23/1991	12:55	Const.low	All.light	Large	Light	7.5	11	Concealed	3
10	9/23/1991	13:35	Const.low	All.light	Large	Light	7.5	11	Concealed	5
10	9/23/1991	15:30	Const.low	All.light	Large	Light	7.5	11	Concealed	3
5	9/15/1991	8:30	Fluct.hi	All.light	Large	Light	7.5	11	Concealed	5
2	9/7/1991	10:40	Fluct.low	All.light	Large	Light	7.5	11	Concealed	5
9	9/22/1991	14:30	Const.low	Half.ltdk	Large	Light	7.5	11	Concealed	4
9	9/22/1991	15:00	Const.low	Half.ltdk	Large	Light	7.5	11	Concealed	4
1	9/3/1991	11:18	Fluct.low	Half.ltdk	Large	Light	7.5	11	Concealed	6
10	9/23/1991	11:00	Const.low	All.light	Large	Light	7.6	11	Concealed	4
10	9/23/1991	9:15	Const.low	All.light	Large	Light	7.6	11	Concealed	3
10	9/23/1991	9:47	Const.low	All.light	Large	Light	7.6	11	Concealed	3
2	9/8/1991	10:25	Fluct.low	All.light	Large	Light	7.6	11	Concealed	5
4	9/12/1991	8:20	Fluct.hi	Half.ltdk	Large	Light	7.6	11	Concealed	4
6	9/18/1991	8:00	Fluct.hi	All.dark	Large	Dark	7.7	11	Concealed	1
4	9/12/1991	7:20	Fluct.hi	Half.ltdk	Large	Dark	7.7	11	Concealed	1
9	9/22/1991	8:10	Const.low	Half.ltdk	Large	Dawn	7.7	11	Concealed	5
10	9/23/1991	8:20	Const.low	All.light	Large	Light	7.7	11	Concealed	4
2	9/6/1991	11:10	Fluct.low	All.light	Large	Light	7.7	11	Concealed	4
6	9/17/1991	8:03	Fluct.hi	All.dark	Large	Dark	7.8	11	Concealed	1
10	9/23/1991	7:00	Const.low	All.light	Large	Light	7.8	11	Concealed	2
10	9/23/1991	7:42	Const.low	All.light	Large	Light	7.8	11	Concealed	3
3	9/11/1991	12:45	Fluct.low	All.dark	Large	Dark	8	11	Concealed	2
2	9/7/1991	11:10	Fluct.low	All.light	Large	Light	8	11	Concealed	6
4	9/13/1991	9:15	Fluct.hi	Half.ltdk	Large	Light	8	11	Concealed	5
5	9/16/1991	8:30	Fluct.hi	All.light	Large	Light	8.1	11	Concealed	5
5	9/15/1991	9:45	Fluct.hi	All.light	Large	Light	8.1	11	Concealed	5
3	9/10/1991	12:40	Fluct.low	All.dark	Large	Dark	8.2	11	Concealed	2
2	9/8/1991	11:00	Fluct.low	All.light	Large	Light	8.2	11	Concealed	3
4	9/12/1991	9:15	Fluct.hi	Half.ltdk	Large	Light	8.2	11	Concealed	4
4	9/14/1991	9:23	Fluct.hi	Half.ltdk	Large	Light	8.3	11	Concealed	4
1	9/4/1991	11:36	Fluct.low	Half.ltdk	Large	Light	8.4	11	Concealed	6
6	9/17/1991	9:15	Fluct.hi	All.dark	Large	Dark	8.5	11	Concealed	1
3	9/11/1991	13:30	Fluct.low	All.dark	Large	Dark	8.5	11	Concealed	2
5	9/15/1991	7:35	Fluct.hi	All.light	Large	Light	8.5	11	Concealed	4
2	9/7/1991	11:35	Fluct.low	All.light	Large	Light	8.5	11	Concealed	6
3	9/9/1991	12:55	Fluct.low	All.dark	Large	Dark	8.6	11	Concealed	1
4	9/14/1991	7:10	Fluct.hi	Half.ltdk	Large	Dark	8.6	11	Concealed	2
1	9/5/1991	12:30	Fluct.low	Half.ltdk	Large	Light	8.7	11	Concealed	6
2	9/8/1991	11:30	Fluct.low	All.light	Large	Light	8.8	11	Concealed	2
3	9/10/1991	13:15	Fluct.low	All.dark	Large	Dark	8.9	11	Concealed	1
1	9/4/1991	12:15	Fluct.low	Half.ltdk	Large	Light	8.9	11	Concealed	6
6	9/17/1991	9:45	Fluct.hi	All.dark	Large	Dark	9	11	Concealed	1
4	9/12/1991	10:10	Fluct.hi	Half.ltdk	Large	Light	9	11	Concealed	5
1	9/3/1991	12:30	Fluct.low	Half.ltdk	Large	Light	9	11	Concealed	6
6	9/18/1991	8:50	Fluct.hi	All.dark	Large	Dark	9.1	11	Concealed	1
5	9/16/1991	7:50	Fluct.hi	All.light	Large	Light	9.1	11	Concealed	5
3	9/11/1991	13:55	Fluct.low	All.dark	Large	Dark	9.2	11	Concealed	1
2	9/6/1991	12:15	Fluct.low	All.light	Large	Light	9.2	11	Concealed	5
2	9/7/1991	12:15	Fluct.low	All.light	Large	Light	9.2	11	Concealed	5
5	9/16/1991	7:25	Fluct.hi	All.light	Large	Light	9.4	11	Concealed	6
4	9/13/1991	10:25	Fluct.hi	Half.ltdk	Large	Light	9.4	11	Concealed	3
6	9/17/1991	10:35	Fluct.hi	All.dark	Large	Dark	9.5	11	Concealed	1
3	9/9/1991	13:45	Fluct.low	All.dark	Large	Dark	9.6	11	Concealed	2
5	9/15/1991	10:30	Fluct.hi	All.light	Large	Light	9.6	11	Concealed	3
2	9/8/1991	12:15	Fluct.low	All.light	Large	Light	9.6	11	Concealed	3
1	9/4/1991	13:20	Fluct.low	Half.ltdk	Large	Light	9.8	11	Concealed	4
2	9/7/1991	13:10	Fluct.low	All.light	Large	Light	9.9	11	Concealed	5
4	9/14/1991	10:35	Fluct.hi	Half.ltdk	Large	Light	9.9	11	Concealed	1
1	9/3/1991	13:22	Fluct.low	Half.ltdk	Large	Light	9.9	11	Concealed	6
5	9/16/1991	11:15	Fluct.hi	All.light	Large	Light	10	11	Concealed	4
2	9/6/1991	13:10	Fluct.low	All.light	Large	Light	10	11	Concealed	5
3	9/11/1991	14:40	Fluct.low	All.dark	Large	Dark	10.1	11	Concealed	1
1	9/5/1991	13:30	Fluct.low	Half.ltdk	Large	Light	10.1	11	Concealed	4
4	9/12/1991	11:00	Fluct.hi	Half.ltdk	Large	Light	10.2	11	Concealed	4
5	9/15/1991	11:05	Fluct.hi	All.light	Large	Light	10.3	11	Concealed	1
4	9/13/1991	11:07	Fluct.hi	Half.ltdk	Large	Light	10.3	11	Concealed	2
1	9/3/1991	14:04	Fluct.low	Half.ltdk	Large	Light	10.4	11	Concealed	6
3	9/9/1991	14:25	Fluct.low	All.dark	Large	Dark	10.5	11	Concealed	1
2	9/7/1991	13:55	Fluct.low	All.light	Large	Light	10.5	11	Concealed	5
1	9/4/1991	14:03	Fluct.low	Half.ltdk	Large	Light	10.5	11	Concealed	5
2	9/8/1991	13:15	Fluct.low	All.light	Large	Light	10.6	11	Concealed	4
2	9/6/1991	13:57	Fluct.low	All.light	Large	Light	10.7	11	Concealed	3
4	9/14/1991	11:10	Fluct.hi	Half.ltdk	Large	Light	10.8	11	Concealed	1
1	9/3/1991	14:47	Fluct.low	Half.ltdk	Large	Light	11	11	Concealed	6
3	9/11/1991	15:30	Fluct.low	All.dark	Large	Dark	11.1	11	Concealed	1
3	9/10/1991	14:45	Fluct.low	All.dark	Large	Dark	11.2	11	Concealed	2
4	9/14/1991	11:40	Fluct.hi	Half.ltdk	Large	Light	11.2	11	Concealed	1
6	9/18/1991	10:15	Fluct.hi	All.dark	Large	Dark	11.3	11	Concealed	1
3	9/10/1991	15:50	Fluct.low	All.dark	Large	Dark	11.3	11	Concealed	1
1	9/5/1991	14:55	Fluct.low	Half.ltdk	Large	Light	11.3	11	Concealed	5
5	9/15/1991	11:45	Fluct.hi	All.light	Large	Light	11.4	11	Concealed	3
2	9/8/1991	14:10	Fluct.low	All.light	Large	Light	11.4	11	Concealed	5
5	9/16/1991	12:35	Fluct.hi	All.light	Large	Light	11.5	11	Concealed	4
1	9/4/1991	14:50	Fluct.low	Half.ltdk	Large	Light	11.5	11	Concealed	5
6	9/18/1991	10:50	Fluct.hi	All.dark	Large	Dark	11.6	11	Concealed	3
2	9/6/1991	15:00	Fluct.low	All.light	Large	Light	11.6	11	Concealed	4
2	9/7/1991	15:00	Fluct.low	All.light	Large	Light	11.6	11	Concealed	3
4	9/14/1991	12:00	Fluct.hi	Half.ltdk	Large	Light	11.6	11	Concealed	1
4	9/12/1991	12:30	Fluct.hi	Half.ltdk	Large	Light	11.6	11	Concealed	4
1	9/3/1991	15:30	Fluct.low	Half.ltdk	Large	Light	11.6	11	Concealed	6
3	9/9/1991	16:20	Fluct.low	All.dark	Large	Dark	11.7	11	Concealed	1
1	9/5/1991	15:48	Fluct.low	Half.ltdk	Large	Light	11.7	11	Concealed	4
2	9/8/1991	14:45	Fluct.low	All.light	Large	Light	11.8	11	Concealed	4
5	9/16/1991	13:00	Fluct.hi	All.light	Large	Light	11.9	11	Concealed	2
6	9/17/1991	13:50	Fluct.hi	All.dark	Large	Dark	12	11	Concealed	1
5	9/15/1991	12:25	Fluct.hi	All.light	Large	Light	12.2	11	Concealed	2
5	9/16/1991	13:25	Fluct.hi	All.light	Large	Light	12.2	11	Concealed	3
1	9/4/1991	15:40	Fluct.low	Half.ltdk	Large	Light	12.2	11	Concealed	5
4	9/13/1991	12:40	Fluct.hi	Half.ltdk	Large	Light	12.3	11	Concealed	3
6	9/17/1991	14:10	Fluct.hi	All.dark	Large	Dark	12.4	11	Concealed	1
4	9/14/1991	12:40	Fluct.hi	Half.ltdk	Large	Light	12.4	11	Concealed	1
4	9/12/1991	13:30	Fluct.hi	Half.ltdk	Large	Light	12.8	11	Concealed	3
5	9/15/1991	13:00	Fluct.hi	All.light	Large	Light	12.9	11	Concealed	3
6	9/18/1991	13:40	Fluct.hi	All.dark	Large	Dark	13.1	11	Concealed	1
4	9/13/1991	13:40	Fluct.hi	Half.ltdk	Large	Light	13.1	11	Concealed	2
5	9/16/1991	14:12	Fluct.hi	All.light	Large	Light	13.2	11	Concealed	2
5	9/15/1991	13:30	Fluct.hi	All.light	Large	Light	13.4	11	Concealed	2
4	9/12/1991	14:30	Fluct.hi	Half.ltdk	Large	Light	13.4	11	Concealed	2
6	9/17/1991	15:30	Fluct.hi	All.dark	Large	Dark	13.6	11	Concealed	1
4	9/13/1991	14:20	Fluct.hi	Half.ltdk	Large	Light	13.7	11	Concealed	3
5	9/15/1991	14:00	Fluct.hi	All.light	Large	Light	13.8	11	Concealed	1
5	9/15/1991	14:20	Fluct.hi	All.light	Large	Light	14.1	11	Concealed	1
5	9/16/1991	14:55	Fluct.hi	All.light	Large	Light	14.1	11	Concealed	4
7	9/19/1991	8:35	Const.hi	Half.ltdk	Large	Light	14.2	11	Concealed	4
4	9/13/1991	15:00	Fluct.hi	Half.ltdk	Large	Light	14.2	11	Concealed	2
7	9/19/1991	9:00	Const.hi	Half.ltdk	Large	Light	14.3	11	Concealed	4
7	9/20/1991	6:55	Const.hi	Half.ltdk	Large	Dark	14.4	11	Concealed	1
7	9/20/1991	8:10	Const.hi	Half.ltdk	Large	Light	14.4	11	Concealed	2
7	9/19/1991	9:27	Const.hi	Half.ltdk	Large	Light	14.4	11	Concealed	4
4	9/12/1991	15:30	Fluct.hi	Half.ltdk	Large	Light	14.4	11	Concealed	2
4	9/13/1991	15:30	Fluct.hi	Half.ltdk	Large	Light	14.4	11	Concealed	2
7	9/19/1991	10:20	Const.hi	Half.ltdk	Large	Light	14.5	11	Concealed	3
7	9/20/1991	9:16	Const.hi	Half.ltdk	Large	Light	14.5	11	Concealed	4
7	9/20/1991	10:32	Const.hi	Half.ltdk	Large	Light	14.6	11	Concealed	4
7	9/20/1991	11:20	Const.hi	Half.ltdk	Large	Light	14.6	11	Concealed	4
7	9/20/1991	12:15	Const.hi	Half.ltdk	Large	Light	14.6	11	Concealed	4
7	9/19/1991	11:05	Const.hi	Half.ltdk	Large	Light	14.7	11	Concealed	4
7	9/20/1991	13:17	Const.hi	Half.ltdk	Large	Light	14.7	11	Concealed	4
7	9/20/1991	15:05	Const.hi	Half.ltdk	Large	Light	14.7	11	Concealed	4
7	9/19/1991	12:40	Const.hi	Half.ltdk	Large	Light	14.8	11	Concealed	4
7	9/20/1991	14:12	Const.hi	Half.ltdk	Large	Light	14.8	11	Concealed	4
8	9/21/1991	13:05	Const.hi	All.light	Large	Light	14.9	11	Concealed	4
8	9/21/1991	7:55	Const.hi	All.light	Large	Light	14.9	11	Concealed	4
8	9/21/1991	8:55	Const.hi	All.light	Large	Light	14.9	11	Concealed	4
8	9/21/1991	9:50	Const.hi	All.light	Large	Light	14.9	11	Concealed	4
7	9/19/1991	13:30	Const.hi	Half.ltdk	Large	Light	14.9	11	Concealed	3
7	9/19/1991	14:05	Const.hi	Half.ltdk	Large	Light	14.9	11	Concealed	4
7	9/19/1991	15:10	Const.hi	Half.ltdk	Large	Light	14.9	11	Concealed	5
7	9/19/1991	16:15	Const.hi	Half.ltdk	Large	Light	14.9	11	Concealed	4
8	9/21/1991	10:30	Const.hi	All.light	Large	Light	15	11	Concealed	4
8	9/21/1991	11:30	Const.hi	All.light	Large	Light	15	11	Concealed	4
8	9/21/1991	12:20	Const.hi	All.light	Large	Light	15	11	Concealed	4
8	9/21/1991	13:35	Const.hi	All.light	Large	Light	15	11	Concealed	4
8	9/21/1991	14:20	Const.hi	All.light	Large	Light	15	11	Concealed	4
8	9/21/1991	15:05	Const.hi	All.light	Large	Light	15	11	Concealed	4
3	9/11/1991	7:10	Fluct.low	All.dark	Small	Dark	3.8	12	Concealed	1
3	9/10/1991	7:25	Fluct.low	All.dark	Small	Dark	3.9	12	Concealed	1
1	9/4/1991	7:05	Fluct.low	Half.ltdk	Small	Dark	4	12	Concealed	1
1	9/4/1991	7:52	Fluct.low	Half.ltdk	Small	Dark	4	12	Concealed	1
1	9/5/1991	7:05	Fluct.low	Half.ltdk	Small	Dark	4.1	12	Concealed	1
1	9/5/1991	8:02	Fluct.low	Half.ltdk	Small	Dawn	4.1	12	Concealed	1
3	9/9/1991	7:25	Fluct.low	All.dark	Small	Dark	4.2	12	Concealed	1
3	9/11/1991	8:00	Fluct.low	All.dark	Small	Dark	4.2	12	Concealed	1
3	9/9/1991	8:00	Fluct.low	All.dark	Small	Dark	4.4	12	Concealed	1
1	9/4/1991	8:55	Fluct.low	Half.ltdk	Small	Light	4.4	12	Concealed	1
1	9/5/1991	8:45	Fluct.low	Half.ltdk	Small	Light	4.5	12	Concealed	1
2	9/8/1991	8:00	Fluct.low	All.light	Small	Light	5	12	Concealed	2
2	9/6/1991	8:05	Fluct.low	All.light	Small	Light	5.1	12	Concealed	1
2	9/7/1991	8:10	Fluct.low	All.light	Small	Light	5.1	12	Concealed	2
2	9/6/1991	7:00	Fluct.low	All.light	Small	Light	5.2	12	Concealed	2
1	9/3/1991	9:25	Fluct.low	Half.ltdk	Small	Light	5.2	12	Concealed	1
1	9/5/1991	9:30	Fluct.low	Half.ltdk	Small	Light	5.3	12	Concealed	2
2	9/6/1991	9:15	Fluct.low	All.light	Small	Light	5.5	12	Concealed	1
2	9/7/1991	9:00	Fluct.low	All.light	Small	Light	5.6	12	Concealed	2
2	9/8/1991	9:05	Fluct.low	All.light	Small	Light	6.2	12	Concealed	2
1	9/5/1991	10:25	Fluct.low	Half.ltdk	Small	Light	6.3	12	Concealed	2
2	9/7/1991	9:45	Fluct.low	All.light	Small	Light	6.5	12	Concealed	2
9	9/22/1991	9:30	Const.low	Half.ltdk	Small	Light	6.8	12	Concealed	1
2	9/6/1991	10:30	Fluct.low	All.light	Small	Light	6.9	12	Concealed	1
2	9/8/1991	9:50	Fluct.low	All.light	Small	Light	6.9	12	Concealed	2
9	9/22/1991	8:55	Const.low	Half.ltdk	Small	Light	7.1	12	Concealed	1
5	9/15/1991	9:00	Fluct.hi	All.light	Small	Light	7.2	12	Concealed	1
4	9/14/1991	8:35	Fluct.hi	Half.ltdk	Small	Light	7.2	12	Concealed	1
1	9/4/1991	10:30	Fluct.low	Half.ltdk	Small	Light	7.2	12	Concealed	1
1	9/5/1991	11:15	Fluct.low	Half.ltdk	Small	Light	7.2	12	Concealed	2
6	9/17/1991	7:20	Fluct.hi	All.dark	Small	Dark	7.3	12	Concealed	1
5	9/15/1991	8:30	Fluct.hi	All.light	Small	Light	7.5	12	Concealed	1
2	9/7/1991	10:40	Fluct.low	All.light	Small	Light	7.5	12	Concealed	2
1	9/3/1991	11:18	Fluct.low	Half.ltdk	Small	Light	7.5	12	Concealed	1
2	9/8/1991	10:25	Fluct.low	All.light	Small	Light	7.6	12	Concealed	2
4	9/12/1991	7:20	Fluct.hi	Half.ltdk	Small	Dark	7.7	12	Concealed	1
9	9/22/1991	8:10	Const.low	Half.ltdk	Small	Dawn	7.7	12	Concealed	1
2	9/6/1991	11:10	Fluct.low	All.light	Small	Light	7.7	12	Concealed	2
6	9/17/1991	8:03	Fluct.hi	All.dark	Small	Dark	7.8	12	Concealed	1
2	9/7/1991	11:10	Fluct.low	All.light	Small	Light	8	12	Concealed	2
4	9/13/1991	9:15	Fluct.hi	Half.ltdk	Small	Light	8	12	Concealed	1
6	9/17/1991	8:37	Fluct.hi	All.dark	Small	Dark	8.1	12	Concealed	1
5	9/15/1991	9:45	Fluct.hi	All.light	Small	Light	8.1	12	Concealed	1
2	9/8/1991	11:00	Fluct.low	All.light	Small	Light	8.2	12	Concealed	2
4	9/12/1991	9:15	Fluct.hi	Half.ltdk	Small	Light	8.2	12	Concealed	1
3	9/11/1991	13:30	Fluct.low	All.dark	Small	Dark	8.5	12	Concealed	1
5	9/15/1991	7:35	Fluct.hi	All.light	Small	Light	8.5	12	Concealed	1
2	9/7/1991	11:35	Fluct.low	All.light	Small	Light	8.5	12	Concealed	2
4	9/14/1991	7:10	Fluct.hi	Half.ltdk	Small	Dark	8.6	12	Concealed	1
2	9/8/1991	11:30	Fluct.low	All.light	Small	Light	8.8	12	Concealed	2
4	9/12/1991	10:10	Fluct.hi	Half.ltdk	Small	Light	9	12	Concealed	2
5	9/16/1991	7:50	Fluct.hi	All.light	Small	Light	9.1	12	Concealed	1
4	9/14/1991	9:50	Fluct.hi	Half.ltdk	Small	Light	9.1	12	Concealed	1
2	9/6/1991	12:15	Fluct.low	All.light	Small	Light	9.2	12	Concealed	1
2	9/7/1991	12:15	Fluct.low	All.light	Small	Light	9.2	12	Concealed	2
5	9/16/1991	7:25	Fluct.hi	All.light	Small	Light	9.4	12	Concealed	1
4	9/13/1991	10:25	Fluct.hi	Half.ltdk	Small	Light	9.4	12	Concealed	1
5	9/15/1991	10:30	Fluct.hi	All.light	Small	Light	9.6	12	Concealed	1
2	9/8/1991	12:15	Fluct.low	All.light	Small	Light	9.6	12	Concealed	2
1	9/4/1991	13:20	Fluct.low	Half.ltdk	Small	Light	9.8	12	Concealed	2
2	9/7/1991	13:10	Fluct.low	All.light	Small	Light	9.9	12	Concealed	2
4	9/14/1991	10:35	Fluct.hi	Half.ltdk	Small	Light	9.9	12	Concealed	1
5	9/16/1991	11:15	Fluct.hi	All.light	Small	Light	10	12	Concealed	1
2	9/6/1991	13:10	Fluct.low	All.light	Small	Light	10	12	Concealed	1
4	9/12/1991	11:00	Fluct.hi	Half.ltdk	Small	Light	10.2	12	Concealed	2
5	9/15/1991	11:05	Fluct.hi	All.light	Small	Light	10.3	12	Concealed	1
4	9/13/1991	11:07	Fluct.hi	Half.ltdk	Small	Light	10.3	12	Concealed	1
1	9/3/1991	14:04	Fluct.low	Half.ltdk	Small	Light	10.4	12	Concealed	1
3	9/9/1991	14:25	Fluct.low	All.dark	Small	Dark	10.5	12	Concealed	1
2	9/7/1991	13:55	Fluct.low	All.light	Small	Light	10.5	12	Concealed	2
1	9/4/1991	14:03	Fluct.low	Half.ltdk	Small	Light	10.5	12	Concealed	1
2	9/8/1991	13:15	Fluct.low	All.light	Small	Light	10.6	12	Concealed	2
2	9/6/1991	13:57	Fluct.low	All.light	Small	Light	10.7	12	Concealed	1
4	9/14/1991	11:10	Fluct.hi	Half.ltdk	Small	Light	10.8	12	Concealed	1
1	9/3/1991	14:47	Fluct.low	Half.ltdk	Small	Light	11	12	Concealed	1
3	9/11/1991	15:30	Fluct.low	All.dark	Small	Dark	11.1	12	Concealed	1
4	9/14/1991	11:40	Fluct.hi	Half.ltdk	Small	Light	11.2	12	Concealed	1
3	9/10/1991	15:50	Fluct.low	All.dark	Small	Dark	11.3	12	Concealed	1
1	9/5/1991	14:55	Fluct.low	Half.ltdk	Small	Light	11.3	12	Concealed	1
5	9/15/1991	11:45	Fluct.hi	All.light	Small	Light	11.4	12	Concealed	1
2	9/8/1991	14:10	Fluct.low	All.light	Small	Light	11.4	12	Concealed	2
5	9/16/1991	12:35	Fluct.hi	All.light	Small	Light	11.5	12	Concealed	1
1	9/4/1991	14:50	Fluct.low	Half.ltdk	Small	Light	11.5	12	Concealed	2
2	9/6/1991	15:00	Fluct.low	All.light	Small	Light	11.6	12	Concealed	1
2	9/7/1991	15:00	Fluct.low	All.light	Small	Light	11.6	12	Concealed	2
4	9/14/1991	12:00	Fluct.hi	Half.ltdk	Small	Light	11.6	12	Concealed	1
4	9/12/1991	12:30	Fluct.hi	Half.ltdk	Small	Light	11.6	12	Concealed	2
1	9/3/1991	15:30	Fluct.low	Half.ltdk	Small	Light	11.6	12	Concealed	1
3	9/9/1991	16:20	Fluct.low	All.dark	Small	Dark	11.7	12	Concealed	1
1	9/5/1991	15:48	Fluct.low	Half.ltdk	Small	Light	11.7	12	Concealed	1
2	9/8/1991	14:45	Fluct.low	All.light	Small	Light	11.8	12	Concealed	2
5	9/16/1991	13:00	Fluct.hi	All.light	Small	Light	11.9	12	Concealed	1
3	9/9/1991	15:15	Fluct.low	All.dark	Small	Dark	12	12	Concealed	1
5	9/15/1991	12:25	Fluct.hi	All.light	Small	Light	12.2	12	Concealed	1
5	9/16/1991	13:25	Fluct.hi	All.light	Small	Light	12.2	12	Concealed	1
1	9/4/1991	15:40	Fluct.low	Half.ltdk	Small	Light	12.2	12	Concealed	2
4	9/13/1991	12:40	Fluct.hi	Half.ltdk	Small	Light	12.3	12	Concealed	1
4	9/14/1991	12:40	Fluct.hi	Half.ltdk	Small	Light	12.4	12	Concealed	1
4	9/12/1991	13:30	Fluct.hi	Half.ltdk	Small	Light	12.8	12	Concealed	2
5	9/15/1991	13:00	Fluct.hi	All.light	Small	Light	12.9	12	Concealed	1
4	9/13/1991	13:40	Fluct.hi	Half.ltdk	Small	Light	13.1	12	Concealed	1
5	9/16/1991	14:12	Fluct.hi	All.light	Small	Light	13.2	12	Concealed	1
5	9/15/1991	13:30	Fluct.hi	All.light	Small	Light	13.4	12	Concealed	1
4	9/12/1991	14:30	Fluct.hi	Half.ltdk	Small	Light	13.4	12	Concealed	1
4	9/13/1991	14:20	Fluct.hi	Half.ltdk	Small	Light	13.7	12	Concealed	1
5	9/15/1991	14:00	Fluct.hi	All.light	Small	Light	13.8	12	Concealed	1
5	9/15/1991	14:20	Fluct.hi	All.light	Small	Light	14.1	12	Concealed	1
5	9/16/1991	14:55	Fluct.hi	All.light	Small	Light	14.1	12	Concealed	1
7	9/19/1991	8:35	Const.hi	Half.ltdk	Small	Light	14.2	12	Concealed	1
4	9/13/1991	15:00	Fluct.hi	Half.ltdk	Small	Light	14.2	12	Concealed	1
7	9/19/1991	9:00	Const.hi	Half.ltdk	Small	Light	14.3	12	Concealed	1
7	9/20/1991	6:55	Const.hi	Half.ltdk	Small	Dark	14.4	12	Concealed	1
5	9/15/1991	14:50	Fluct.hi	All.light	Small	Light	14.4	12	Concealed	1
7	9/20/1991	8:10	Const.hi	Half.ltdk	Small	Light	14.4	12	Concealed	1
7	9/19/1991	9:27	Const.hi	Half.ltdk	Small	Light	14.4	12	Concealed	1
4	9/12/1991	15:30	Fluct.hi	Half.ltdk	Small	Light	14.4	12	Concealed	1
4	9/13/1991	15:30	Fluct.hi	Half.ltdk	Small	Light	14.4	12	Concealed	1
7	9/19/1991	10:20	Const.hi	Half.ltdk	Small	Light	14.5	12	Concealed	1
7	9/20/1991	9:16	Const.hi	Half.ltdk	Small	Light	14.5	12	Concealed	1
7	9/20/1991	10:32	Const.hi	Half.ltdk	Small	Light	14.6	12	Concealed	1
7	9/20/1991	11:20	Const.hi	Half.ltdk	Small	Light	14.6	12	Concealed	1
7	9/20/1991	12:15	Const.hi	Half.ltdk	Small	Light	14.6	12	Concealed	1
7	9/19/1991	11:05	Const.hi	Half.ltdk	Small	Light	14.7	12	Concealed	1
7	9/20/1991	13:17	Const.hi	Half.ltdk	Small	Light	14.7	12	Concealed	1
7	9/20/1991	15:05	Const.hi	Half.ltdk	Small	Light	14.7	12	Concealed	1
7	9/19/1991	12:40	Const.hi	Half.ltdk	Small	Light	14.8	12	Concealed	1
7	9/20/1991	14:12	Const.hi	Half.ltdk	Small	Light	14.8	12	Concealed	1
8	9/21/1991	13:05	Const.hi	All.light	Small	Light	14.9	12	Concealed	1
8	9/21/1991	7:55	Const.hi	All.light	Small	Light	14.9	12	Concealed	1
8	9/21/1991	8:55	Const.hi	All.light	Small	Light	14.9	12	Concealed	1
8	9/21/1991	9:50	Const.hi	All.light	Small	Light	14.9	12	Concealed	1
7	9/19/1991	13:30	Const.hi	Half.ltdk	Small	Light	14.9	12	Concealed	1
7	9/19/1991	14:05	Const.hi	Half.ltdk	Small	Light	14.9	12	Concealed	1
7	9/19/1991	15:10	Const.hi	Half.ltdk	Small	Light	14.9	12	Concealed	1
7	9/19/1991	16:15	Const.hi	Half.ltdk	Small	Light	14.9	12	Concealed	1
8	9/21/1991	10:30	Const.hi	All.light	Small	Light	15	12	Concealed	1
8	9/21/1991	11:30	Const.hi	All.light	Small	Light	15	12	Concealed	1
8	9/21/1991	12:20	Const.hi	All.light	Small	Light	15	12	Concealed	1
8	9/21/1991	13:35	Const.hi	All.light	Small	Light	15	12	Concealed	1
8	9/21/1991	14:20	Const.hi	All.light	Small	Light	15	12	Concealed	1
8	9/21/1991	15:05	Const.hi	All.light	Small	Light	15	12	Concealed	1
1	9/4/1991	7:05	Fluct.low	Half.ltdk	Large	Dark	4	13	Concealed	5
1	9/4/1991	7:52	Fluct.low	Half.ltdk	Large	Dark	4	13	Concealed	4
1	9/4/1991	8:04	Fluct.low	Half.ltdk	Large	Dawn	4	13	Concealed	6
3	9/10/1991	8:07	Fluct.low	All.dark	Large	Dark	4.1	13	Concealed	1
1	9/5/1991	7:05	Fluct.low	Half.ltdk	Large	Dark	4.1	13	Concealed	3
1	9/5/1991	7:50	Fluct.low	Half.ltdk	Large	Dark	4.1	13	Concealed	3
1	9/5/1991	8:02	Fluct.low	Half.ltdk	Large	Dawn	4.1	13	Concealed	4
3	9/9/1991	7:25	Fluct.low	All.dark	Large	Dark	4.2	13	Concealed	3
3	9/11/1991	8:00	Fluct.low	All.dark	Large	Dark	4.2	13	Concealed	1
3	9/9/1991	8:00	Fluct.low	All.dark	Large	Dark	4.4	13	Concealed	2
1	9/4/1991	8:55	Fluct.low	Half.ltdk	Large	Light	4.4	13	Concealed	6
1	9/5/1991	8:45	Fluct.low	Half.ltdk	Large	Light	4.5	13	Concealed	6
3	9/10/1991	9:05	Fluct.low	All.dark	Large	Dark	4.7	13	Concealed	1
1	9/3/1991	8:00	Fluct.low	Half.ltdk	Large	Dawn	4.7	13	Concealed	5
1	9/3/1991	8:40	Fluct.low	Half.ltdk	Large	Light	4.7	13	Concealed	6
3	9/9/1991	8:47	Fluct.low	All.dark	Large	Dark	4.8	13	Concealed	3
3	9/11/1991	9:00	Fluct.low	All.dark	Large	Dark	4.8	13	Concealed	1
1	9/3/1991	7:10	Fluct.low	Half.ltdk	Large	Dark	5	13	Concealed	6
2	9/8/1991	8:00	Fluct.low	All.light	Large	Light	5	13	Concealed	6
3	9/9/1991	9:10	Fluct.low	All.dark	Large	Dark	5.1	13	Concealed	3
2	9/6/1991	8:05	Fluct.low	All.light	Large	Light	5.1	13	Concealed	6
2	9/7/1991	8:10	Fluct.low	All.light	Large	Light	5.1	13	Concealed	6
2	9/6/1991	7:00	Fluct.low	All.light	Large	Light	5.2	13	Concealed	6
1	9/3/1991	9:25	Fluct.low	Half.ltdk	Large	Light	5.2	13	Concealed	6
1	9/5/1991	9:30	Fluct.low	Half.ltdk	Large	Light	5.3	13	Concealed	6
3	9/10/1991	9:55	Fluct.low	All.dark	Large	Dark	5.4	13	Concealed	1
2	9/6/1991	9:15	Fluct.low	All.light	Large	Light	5.5	13	Concealed	6
2	9/7/1991	9:00	Fluct.low	All.light	Large	Light	5.6	13	Concealed	6
3	9/9/1991	10:25	Fluct.low	All.dark	Large	Dark	5.8	13	Concealed	3
3	9/10/1991	10:50	Fluct.low	All.dark	Large	Dark	5.9	13	Concealed	1
1	9/3/1991	10:15	Fluct.low	Half.ltdk	Large	Light	6.1	13	Concealed	6
[truncated: 5,184 more rows]
